# Supplementary material for: The effect of controlling person’s illegalities on stock price returns: Evidence from Elman neural network model
Source: PLoS One. 2022 Apr 20;17(4):e0266741. doi: 10.1371/journal.pone.0266741 (PMC9020737; doi:10.1371/journal.pone.0266741)
Supplement: S1 Table — (XLSX) [file pone.0266741.s001.xlsx]

## Sheet: sheet1
Stkcd	Announcement date	Iillegalities	The number of other announcements	With confounding events or not
600634	2007-01-23	Bribery，Illegal operation	0	NO
600678	2009-06-09	Crime of breach trust	5	YES
639	2009-11-18	Contract swindling	0	NO
2200	2011-03-18	Fraudulent issuance	1	NO
782	2011-10-11	Bribery	1	YES
600381	2012-09-20	Illegl operations	1	NO
2161	2012-10-30	Bribery	2	YES
510	2013-03-21	Harboring a criminal	0	NO
300101	2013-07-18	Embezzlement crimes	0	NO
2081	2014-01-28	Bribery	0	NO
300209	2014-09-30	Bribery	4	YES
2628	2015-02-10	Bribery	4	YES
2629	2015-03-24	Bribery	3	YES
300202	2017-03-30	Disrupting elections	4	YES
2676	2018-01-16	Market manipulation	3	YES
2447	2018-03-13	Market manipulation, Insider trading	5	NO
2680	2018-07-25	Illegl operations	3	NO
300028	2018-07-27	Fraudulent issuance	3	NO
300176	2019-03-28	Illegl operations	30	YES
2737	2019-04-10	Kill crime	4	YES
2290	2019-04-11	Crime of underworld organization	1	NO
601519	2019-04-27	Illegal information disclosure	0	NO
2517	2019-05-07	Market manipulation	3	YES
601155	2019-07-04	Indecency with a Child	4	NO
600083	2019-07-05	Finance swindling	0	NO
300431	2019-07-29	Bribery, Embezzlement crimes	8	YES
300187	2019-08-05	Bribery	0	NO
2098	2019-08-12	Insider trading	0	NO
2547	2019-10-24	Insider trading	0	NO
603466	2019-11-13	Illegl operations	0	NO
600738	2019-12-10	Illegl operations	0	NO
Note: Undermining the finance order includes market manipulation, insider trading, fraudulent issuance, and illegal information disclosure.
