# Supplementary material for: The effect of controlling person’s illegalities on stock price returns: Evidence from Elman neural network model
Source: PLoS One. 2022 Apr 20;17(4):e0266741. doi: 10.1371/journal.pone.0266741 (PMC9020737; doi:10.1371/journal.pone.0266741)
Supplement: S2 Table — (XLSX) [file pone.0266741.s002.xlsx]

## Sheet: CSI300
Index	date	ptice	rmt
CSI300	2002-01-04	1316.46
CSI301	2002-01-07	1302.08	-0.010923
CSI302	2002-01-08	1292.71	-0.007196
CSI303	2002-01-09	1272.65	-0.015518
CSI304	2002-01-10	1281.26	0.006765
CSI305	2002-01-11	1249.81	-0.024546
CSI306	2002-01-14	1205.15	-0.035733
CSI307	2002-01-15	1186.43	-0.015533
CSI308	2002-01-16	1201.88	0.013022
CSI309	2002-01-17	1152.15	-0.041377
CSI310	2002-01-18	1149.48	-0.002317
CSI311	2002-01-21	1108.61	-0.035555
CSI312	2002-01-22	1109.99	0.001245
CSI313	2002-01-23	1183.15	0.065911
CSI314	2002-01-24	1189.58	0.005435
CSI315	2002-01-25	1189.43	-0.000126
CSI316	2002-01-28	1112.83	-0.064401
CSI317	2002-01-29	1140.38	0.024757
CSI318	2002-01-30	1145.86	0.004805
CSI319	2002-01-31	1221.76	0.066238
CSI320	2002-02-01	1215.74	-0.004927
CSI321	2002-02-04	1236.97	0.017463
CSI322	2002-02-05	1246.84	0.007979
CSI323	2002-02-06	1216.79	-0.024101
CSI324	2002-02-07	1241.02	0.019913
CSI325	2002-02-08	1235.09	-0.004778
CSI326	2002-02-25	1254.61	0.015805
CSI327	2002-02-26	1253.12	-0.001188
CSI328	2002-02-27	1256	0.002298
CSI329	2002-02-28	1244.6	-0.009076
CSI330	2002-03-01	1227.23	-0.013956
CSI331	2002-03-04	1245.87	0.015189
CSI332	2002-03-05	1275.61	0.023871
CSI333	2002-03-06	1288.44	0.010058
CSI334	2002-03-07	1328.39	0.031006
CSI335	2002-03-08	1351.85	0.01766
CSI336	2002-03-11	1377.04	0.018634
CSI337	2002-03-12	1362.4	-0.010631
CSI338	2002-03-13	1343.14	-0.014137
CSI339	2002-03-14	1376.33	0.024711
CSI340	2002-03-15	1338.7	-0.027341
CSI341	2002-03-18	1341.91	0.002398
CSI342	2002-03-19	1368.38	0.019726
CSI343	2002-03-20	1382.42	0.01026
CSI344	2002-03-21	1385.79	0.002438
CSI345	2002-03-22	1369.9	-0.011466
CSI346	2002-03-25	1373.01	0.00227
CSI347	2002-03-26	1350.01	-0.016752
CSI348	2002-03-27	1354.1	0.00303
CSI349	2002-03-28	1352.53	-0.001159
CSI350	2002-03-29	1313.47	-0.028879
CSI351	2002-04-01	1317.58	0.003129
CSI352	2002-04-02	1296.57	-0.015946
CSI353	2002-04-03	1302.25	0.004381
CSI354	2002-04-04	1337.73	0.027245
CSI355	2002-04-05	1332.2	-0.004134
CSI356	2002-04-08	1333.71	0.001133
CSI357	2002-04-09	1357.74	0.018017
CSI358	2002-04-10	1366.72	0.006614
CSI359	2002-04-11	1344.73	-0.01609
CSI360	2002-04-12	1350.69	0.004432
CSI361	2002-04-15	1344.58	-0.004524
CSI362	2002-04-16	1341.5	-0.002291
CSI363	2002-04-17	1341.77	0.000201
CSI364	2002-04-18	1326.55	-0.011343
CSI365	2002-04-19	1330.64	0.003083
CSI366	2002-04-22	1324.87	-0.004336
CSI367	2002-04-23	1318.66	-0.004687
CSI368	2002-04-24	1309.73	-0.006772
CSI369	2002-04-25	1312.48	0.0021
CSI370	2002-04-26	1331.71	0.014652
CSI371	2002-04-29	1349.79	0.013577
CSI372	2002-04-30	1353.61	0.00283
CSI373	2002-05-08	1342.29	-0.008363
CSI374	2002-05-09	1344.78	0.001855
CSI375	2002-05-10	1335.45	-0.006938
CSI376	2002-05-13	1319.81	-0.011711
CSI377	2002-05-14	1311.68	-0.00616
CSI378	2002-05-15	1300.12	-0.008813
CSI379	2002-05-16	1261.52	-0.02969
CSI380	2002-05-17	1277.24	0.012461
CSI381	2002-05-20	1258.83	-0.014414
CSI382	2002-05-21	1298.88	0.031815
CSI383	2002-05-22	1280.16	-0.014412
CSI384	2002-05-23	1284.84	0.003656
CSI385	2002-05-24	1265.97	-0.014687
CSI386	2002-05-27	1270.34	0.003452
CSI387	2002-05-28	1270.38	3.1e-05
CSI388	2002-05-29	1246.02	-0.019175
CSI389	2002-05-30	1245.89	-0.000104
CSI390	2002-05-31	1238.58	-0.005867
CSI391	2002-06-03	1213.39	-0.020338
CSI392	2002-06-04	1219.52	0.005052
CSI393	2002-06-05	1196.62	-0.018778
CSI394	2002-06-06	1245.61	0.04094
CSI395	2002-06-07	1252.51	0.005539
CSI396	2002-06-10	1243.74	-0.007002
CSI397	2002-06-11	1252.85	0.007325
CSI398	2002-06-12	1246.84	-0.004797
CSI399	2002-06-13	1235.57	-0.009039
CSI400	2002-06-14	1222.12	-0.010886
CSI401	2002-06-17	1224.65	0.00207
CSI402	2002-06-18	1248.84	0.019753
CSI403	2002-06-19	1236.05	-0.010242
CSI404	2002-06-20	1245.08	0.007306
CSI405	2002-06-21	1288.52	0.034889
CSI406	2002-06-24	1409.51	0.093898
CSI407	2002-06-25	1409.23	-0.000199
CSI408	2002-06-26	1417.31	0.005734
CSI409	2002-06-27	1422.51	0.003669
CSI410	2002-06-28	1431.18	0.006095
CSI411	2002-07-01	1415.33	-0.011075
CSI412	2002-07-02	1425.81	0.007405
CSI413	2002-07-03	1427.39	0.001108
CSI414	2002-07-04	1412.62	-0.010348
CSI415	2002-07-05	1415.4	0.001968
CSI416	2002-07-08	1423.7	0.005864
CSI417	2002-07-09	1419.47	-0.002971
CSI418	2002-07-10	1392.9	-0.018718
CSI419	2002-07-11	1390.93	-0.001414
CSI420	2002-07-12	1389.45	-0.001064
CSI421	2002-07-15	1379.38	-0.007247
CSI422	2002-07-16	1382.41	0.002197
CSI423	2002-07-17	1393.02	0.007675
CSI424	2002-07-18	1397.41	0.003151
CSI425	2002-07-19	1403.25	0.004179
CSI426	2002-07-22	1380.28	-0.016369
CSI427	2002-07-23	1375.61	-0.003383
CSI428	2002-07-24	1372.89	-0.001977
CSI429	2002-07-25	1365	-0.005747
CSI430	2002-07-26	1361.41	-0.00263
CSI431	2002-07-29	1368.8	0.005428
CSI432	2002-07-30	1371.91	0.002272
CSI433	2002-07-31	1358.16	-0.010023
CSI434	2002-08-01	1355.3	-0.002106
CSI435	2002-08-02	1359.99	0.00346
CSI436	2002-08-05	1353.48	-0.004787
CSI437	2002-08-06	1368.99	0.011459
CSI438	2002-08-07	1366.8	-0.0016
CSI439	2002-08-08	1359.68	-0.005209
CSI440	2002-08-09	1350.31	-0.006891
CSI441	2002-08-12	1340.22	-0.007472
CSI442	2002-08-13	1342.36	0.001597
CSI443	2002-08-14	1351.51	0.006816
CSI444	2002-08-15	1340.97	-0.007799
CSI445	2002-08-16	1349.62	0.006451
CSI446	2002-08-19	1347.16	-0.001823
CSI447	2002-08-20	1370.05	0.016991
CSI448	2002-08-21	1370.96	0.000664
CSI449	2002-08-22	1381.55	0.007725
CSI450	2002-08-23	1379.42	-0.001542
CSI451	2002-08-26	1366.18	-0.009598
CSI452	2002-08-27	1369.76	0.00262
CSI453	2002-08-28	1368.4	-0.000993
CSI454	2002-08-29	1362.67	-0.004187
CSI455	2002-08-30	1361.3	-0.001005
CSI456	2002-09-02	1362.15	0.000624
CSI457	2002-09-03	1366.71	0.003348
CSI458	2002-09-04	1358.78	-0.005802
CSI459	2002-09-05	1341.47	-0.012739
CSI460	2002-09-06	1334.34	-0.005315
CSI461	2002-09-09	1323.13	-0.008401
CSI462	2002-09-10	1324.21	0.000816
CSI463	2002-09-11	1319.03	-0.003912
CSI464	2002-09-12	1322.23	0.002426
CSI465	2002-09-13	1321.81	-0.000318
CSI466	2002-09-16	1302.62	-0.014518
CSI467	2002-09-17	1304.38	0.001351
CSI468	2002-09-18	1295.56	-0.006762
CSI469	2002-09-19	1319.82	0.018725
CSI470	2002-09-20	1305.75	-0.010661
CSI471	2002-09-23	1304.92	-0.000636
CSI472	2002-09-24	1299.19	-0.004391
CSI473	2002-09-25	1299.52	0.000254
CSI474	2002-09-26	1291.38	-0.006264
CSI475	2002-09-27	1285.65	-0.004437
CSI476	2002-10-08	1272.94	-0.009886
CSI477	2002-10-09	1247.53	-0.019962
CSI478	2002-10-10	1241.55	-0.004793
CSI479	2002-10-11	1237.14	-0.003552
CSI480	2002-10-14	1243.74	0.005335
CSI481	2002-10-15	1238.97	-0.003835
CSI482	2002-10-16	1247.72	0.007062
CSI483	2002-10-17	1228.26	-0.015596
CSI484	2002-10-18	1233.67	0.004405
CSI485	2002-10-21	1237.36	0.002991
CSI486	2002-10-22	1254.74	0.014046
CSI487	2002-10-23	1255.64	0.000717
CSI488	2002-10-24	1244.56	-0.008824
CSI489	2002-10-25	1233.58	-0.008822
CSI490	2002-10-28	1219.43	-0.011471
CSI491	2002-10-29	1226.78	0.006027
CSI492	2002-10-30	1225.94	-0.000685
CSI493	2002-10-31	1225.34	-0.000489
CSI494	2002-11-01	1227.85	0.002048
CSI495	2002-11-04	1246.8	0.015433
CSI496	2002-11-05	1265.73	0.015183
CSI497	2002-11-06	1260.05	-0.004488
CSI498	2002-11-07	1259.87	-0.000143
CSI499	2002-11-08	1232.94	-0.021375
CSI500	2002-11-11	1218.36	-0.011825
CSI501	2002-11-12	1200.92	-0.014314
CSI502	2002-11-13	1206.42	0.00458
CSI503	2002-11-14	1183.64	-0.018882
CSI504	2002-11-15	1186.92	0.002771
CSI505	2002-11-18	1174.82	-0.010194
CSI506	2002-11-19	1182.64	0.006656
CSI507	2002-11-20	1154.9	-0.023456
CSI508	2002-11-21	1125.38	-0.025561
CSI509	2002-11-22	1128.07	0.00239
CSI510	2002-11-25	1133.17	0.004521
CSI511	2002-11-26	1111.05	-0.01952
CSI512	2002-11-27	1118.96	0.007119
CSI513	2002-11-28	1150.58	0.028258
CSI514	2002-11-29	1164.62	0.012203
CSI515	2002-12-02	1132.93	-0.027211
CSI516	2002-12-03	1144.63	0.010327
CSI517	2002-12-04	1147.54	0.002542
CSI518	2002-12-05	1139.75	-0.006788
CSI519	2002-12-06	1139.8	4.4e-05
CSI520	2002-12-09	1136.25	-0.003115
CSI521	2002-12-10	1122.91	-0.01174
CSI522	2002-12-11	1117.44	-0.004871
CSI523	2002-12-12	1122.23	0.004287
CSI524	2002-12-13	1132.08	0.008777
CSI525	2002-12-16	1141.52	0.008339
CSI526	2002-12-17	1148.6	0.006202
CSI527	2002-12-18	1143.94	-0.004057
CSI528	2002-12-19	1145.07	0.000988
CSI529	2002-12-20	1157.34	0.010716
CSI530	2002-12-23	1159.43	0.001806
CSI531	2002-12-24	1159.06	-0.000319
CSI532	2002-12-25	1151.16	-0.006816
CSI533	2002-12-26	1119.36	-0.027624
CSI534	2002-12-27	1120.28	0.000822
CSI535	2002-12-30	1108.94	-0.010122
CSI536	2002-12-31	1103.64	-0.004779
CSI537	2003-01-02	1074.98	-0.025969
CSI538	2003-01-03	1073.52	-0.001358
CSI539	2003-01-06	1084.88	0.010582
CSI540	2003-01-07	1081.62	-0.003005
CSI541	2003-01-08	1111.83	0.02793
CSI542	2003-01-09	1132.17	0.018294
CSI543	2003-01-10	1121.58	-0.009354
CSI544	2003-01-13	1124.33	0.002452
CSI545	2003-01-14	1185.87	0.054735
CSI546	2003-01-15	1177.97	-0.006662
CSI547	2003-01-16	1196.39	0.015637
CSI548	2003-01-17	1190.9	-0.004589
CSI549	2003-01-20	1194.72	0.003208
CSI550	2003-01-21	1172.13	-0.018908
CSI551	2003-01-22	1174.57	0.002082
CSI552	2003-01-23	1167.64	-0.0059
CSI553	2003-01-24	1187.69	0.017171
CSI554	2003-01-27	1203.32	0.01316
CSI555	2003-01-28	1206.86	0.002942
CSI556	2003-01-29	1207.6	0.000613
CSI557	2003-02-10	1190.46	-0.014193
CSI558	2003-02-11	1201.29	0.009097
CSI559	2003-02-12	1214.8	0.011246
CSI560	2003-02-13	1208.84	-0.004906
CSI561	2003-02-14	1213.7	0.00402
CSI562	2003-02-17	1204.7	-0.007415
CSI563	2003-02-18	1204.94	0.000199
CSI564	2003-02-19	1216.58	0.00966
CSI565	2003-02-20	1215.15	-0.001175
CSI566	2003-02-21	1191.63	-0.019356
CSI567	2003-02-24	1192.99	0.001141
CSI568	2003-02-25	1214.85	0.018324
CSI569	2003-02-26	1214.4	-0.00037
CSI570	2003-02-27	1215.46	0.000873
CSI571	2003-02-28	1213.86	-0.001316
CSI572	2003-03-03	1223.41	0.007867
CSI573	2003-03-04	1222.38	-0.000842
CSI574	2003-03-05	1217.89	-0.003673
CSI575	2003-03-06	1202.44	-0.012686
CSI576	2003-03-07	1198.74	-0.003077
CSI577	2003-03-10	1178.15	-0.017176
CSI578	2003-03-11	1177.8	-0.000297
CSI579	2003-03-12	1182.42	0.003923
CSI580	2003-03-13	1175.16	-0.00614
CSI581	2003-03-14	1177.61	0.002085
CSI582	2003-03-17	1179.23	0.001376
CSI583	2003-03-18	1173.79	-0.004613
CSI584	2003-03-19	1180.23	0.005487
CSI585	2003-03-20	1175.86	-0.003703
CSI586	2003-03-21	1185.42	0.00813
CSI587	2003-03-24	1187.64	0.001873
CSI588	2003-03-25	1176.1	-0.009717
CSI589	2003-03-26	1171.2	-0.004166
CSI590	2003-03-27	1201.37	0.02576
CSI591	2003-03-28	1199.26	-0.001756
CSI592	2003-03-31	1215.17	0.013267
CSI593	2003-04-01	1223.56	0.006904
CSI594	2003-04-02	1222.97	-0.000482
CSI595	2003-04-03	1215.34	-0.006239
CSI596	2003-04-04	1223.56	0.006764
CSI597	2003-04-07	1217.92	-0.00461
CSI598	2003-04-08	1221.57	0.002997
CSI599	2003-04-09	1243.06	0.017592
CSI600	2003-04-10	1255.24	0.009798
CSI601	2003-04-11	1275	0.015742
CSI602	2003-04-14	1306.51	0.024714
CSI603	2003-04-15	1317.29	0.008251
CSI604	2003-04-16	1304.1	-0.010013
CSI605	2003-04-17	1307.72	0.002776
CSI606	2003-04-18	1300.41	-0.00559
CSI607	2003-04-21	1274.61	-0.01984
CSI608	2003-04-22	1274.69	6.3e-05
CSI609	2003-04-23	1254.13	-0.016129
CSI610	2003-04-24	1218.69	-0.028259
CSI611	2003-04-25	1205.38	-0.010922
CSI612	2003-04-28	1250.68	0.037582
CSI613	2003-04-29	1231.56	-0.015288
CSI614	2003-04-30	1239.95	0.006812
CSI615	2003-05-12	1251.31	0.009162
CSI616	2003-05-13	1216.43	-0.027875
CSI617	2003-05-14	1243.1	0.021925
CSI618	2003-05-15	1273.37	0.02435
CSI619	2003-05-16	1274.26	0.000699
CSI620	2003-05-19	1275.86	0.001256
CSI621	2003-05-20	1261.33	-0.011388
CSI622	2003-05-21	1259.02	-0.001831
CSI623	2003-05-22	1270.43	0.009063
CSI624	2003-05-23	1283.67	0.010422
CSI625	2003-05-26	1292.69	0.007027
CSI626	2003-05-27	1293.68	0.000766
CSI627	2003-05-28	1277.69	-0.01236
CSI628	2003-05-29	1294.77	0.013368
CSI629	2003-05-30	1300.87	0.004711
CSI630	2003-06-02	1300.49	-0.000292
CSI631	2003-06-03	1285.65	-0.011411
CSI632	2003-06-04	1296.44	0.008393
CSI633	2003-06-05	1279.54	-0.013036
CSI634	2003-06-06	1262.06	-0.013661
CSI635	2003-06-09	1249.17	-0.010213
CSI636	2003-06-10	1255.93	0.005412
CSI637	2003-06-11	1278.27	0.017788
CSI638	2003-06-12	1273.51	-0.003724
CSI639	2003-06-13	1277.32	0.002992
CSI640	2003-06-16	1273.56	-0.002944
CSI641	2003-06-17	1268.92	-0.003643
CSI642	2003-06-18	1266.72	-0.001734
CSI643	2003-06-19	1253.68	-0.010294
CSI644	2003-06-20	1244.66	-0.007195
CSI645	2003-06-23	1231.94	-0.01022
CSI646	2003-06-24	1235.12	0.002581
CSI647	2003-06-25	1226.64	-0.006866
CSI648	2003-06-26	1238.48	0.009652
CSI649	2003-06-27	1220.74	-0.014324
CSI650	2003-06-30	1214.55	-0.005071
CSI651	2003-07-01	1215.2	0.000535
CSI652	2003-07-02	1227.95	0.010492
CSI653	2003-07-03	1231.17	0.002622
CSI654	2003-07-04	1229.98	-0.000967
CSI655	2003-07-07	1232.08	0.001707
CSI656	2003-07-08	1239.85	0.006306
CSI657	2003-07-09	1231.8	-0.006493
CSI658	2003-07-10	1257.81	0.021115
CSI659	2003-07-11	1255.93	-0.001495
CSI660	2003-07-14	1251.09	-0.003854
CSI661	2003-07-15	1254.36	0.002614
CSI662	2003-07-16	1259.9	0.004417
CSI663	2003-07-17	1269.4	0.00754
CSI664	2003-07-18	1241.57	-0.021924
CSI665	2003-07-21	1232.15	-0.007587
CSI666	2003-07-22	1235.3	0.002557
CSI667	2003-07-23	1239.44	0.003351
CSI668	2003-07-24	1231.02	-0.006793
CSI669	2003-07-25	1218.67	-0.010032
CSI670	2003-07-28	1213.15	-0.00453
CSI671	2003-07-29	1219.76	0.005449
CSI672	2003-07-30	1221.76	0.00164
CSI673	2003-07-31	1222.74	0.000802
CSI674	2003-08-01	1226.24	0.002862
CSI675	2003-08-04	1240.07	0.011278
CSI676	2003-08-05	1239.05	-0.000823
CSI677	2003-08-06	1232.94	-0.004931
CSI678	2003-08-07	1232.97	2.4e-05
CSI679	2003-08-08	1218.11	-0.012052
CSI680	2003-08-11	1222.2	0.003358
CSI681	2003-08-12	1225.86	0.002995
CSI682	2003-08-13	1210.56	-0.012481
CSI683	2003-08-14	1203.24	-0.006047
CSI684	2003-08-15	1201.32	-0.001596
CSI685	2003-08-18	1197.99	-0.002772
CSI686	2003-08-19	1201.66	0.003063
CSI687	2003-08-20	1195.68	-0.004976
CSI688	2003-08-21	1194.63	-0.000878
CSI689	2003-08-22	1191.43	-0.002679
CSI690	2003-08-25	1177.3	-0.01186
CSI691	2003-08-26	1179.33	0.001724
CSI692	2003-08-27	1178.4	-0.000789
CSI693	2003-08-28	1169.38	-0.007654
CSI694	2003-08-29	1178.57	0.007859
CSI695	2003-09-01	1199.81	0.018022
CSI696	2003-09-02	1197.3	-0.002092
CSI697	2003-09-03	1198.44	0.000952
CSI698	2003-09-04	1196.5	-0.001619
CSI699	2003-09-05	1183.91	-0.010522
CSI700	2003-09-08	1177.83	-0.005136
CSI701	2003-09-09	1172.05	-0.004907
CSI702	2003-09-10	1176.04	0.003404
CSI703	2003-09-11	1176.93	0.000757
CSI704	2003-09-12	1164.18	-0.010833
CSI705	2003-09-15	1152.36	-0.010153
CSI706	2003-09-16	1159.72	0.006387
CSI707	2003-09-17	1147.3	-0.010709
CSI708	2003-09-18	1148.08	0.00068
CSI709	2003-09-19	1149.29	0.001054
CSI710	2003-09-22	1141.14	-0.007091
CSI711	2003-09-23	1147.29	0.005389
CSI712	2003-09-24	1150.49	0.002789
CSI713	2003-09-25	1136.69	-0.011995
CSI714	2003-09-26	1131.3	-0.004742
CSI715	2003-09-29	1116.55	-0.013038
CSI716	2003-09-30	1127.14	0.009485
CSI717	2003-10-08	1131.27	0.003664
CSI718	2003-10-09	1128.77	-0.00221
CSI719	2003-10-10	1155.42	0.02361
CSI720	2003-10-13	1151.78	-0.00315
CSI721	2003-10-14	1142.3	-0.008231
CSI722	2003-10-15	1139.02	-0.002871
CSI723	2003-10-16	1124.37	-0.012862
CSI724	2003-10-17	1128.1	0.003317
CSI725	2003-10-20	1120.36	-0.006861
CSI726	2003-10-21	1124.54	0.003731
CSI727	2003-10-22	1152.83	0.025157
CSI728	2003-10-23	1143.71	-0.007911
CSI729	2003-10-24	1140.03	-0.003218
CSI730	2003-10-27	1130.46	-0.008395
CSI731	2003-10-28	1130.7	0.000212
CSI732	2003-10-29	1123.22	-0.006615
CSI733	2003-10-30	1110.8	-0.011057
CSI734	2003-10-31	1111.62	0.000738
CSI735	2003-11-03	1123.48	0.010669
CSI736	2003-11-04	1145.17	0.019306
CSI737	2003-11-05	1138.91	-0.005466
CSI738	2003-11-06	1118.92	-0.017552
CSI739	2003-11-07	1103.78	-0.013531
CSI740	2003-11-10	1108.03	0.00385
CSI741	2003-11-11	1108.89	0.000776
CSI742	2003-11-12	1089.31	-0.017657
CSI743	2003-11-13	1091.71	0.002203
CSI744	2003-11-14	1100.02	0.007612
CSI745	2003-11-17	1095.94	-0.003709
CSI746	2003-11-18	1081	-0.013632
CSI747	2003-11-19	1098.05	0.015772
CSI748	2003-11-20	1129.13	0.028305
CSI749	2003-11-21	1115.47	-0.012098
CSI750	2003-11-24	1147.59	0.028795
CSI751	2003-11-25	1151.54	0.003442
CSI752	2003-11-26	1155.27	0.003239
CSI753	2003-11-27	1136.02	-0.016663
CSI754	2003-11-28	1142.98	0.006127
CSI755	2003-12-01	1168.51	0.022336
CSI756	2003-12-02	1168.4	-9.4e-05
CSI757	2003-12-03	1172.47	0.003483
CSI758	2003-12-04	1178.65	0.005271
CSI759	2003-12-05	1176.66	-0.001688
CSI760	2003-12-08	1164.43	-0.010394
CSI761	2003-12-09	1169.28	0.004165
CSI762	2003-12-10	1184.68	0.01317
CSI763	2003-12-11	1184.63	-4.2e-05
CSI764	2003-12-12	1183.11	-0.001283
CSI765	2003-12-15	1184.67	0.001319
CSI766	2003-12-16	1178.35	-0.005335
CSI767	2003-12-17	1169.41	-0.007587
CSI768	2003-12-18	1173.4	0.003412
CSI769	2003-12-19	1163.64	-0.008318
CSI770	2003-12-22	1195.44	0.027328
CSI771	2003-12-23	1201.08	0.004718
CSI772	2003-12-24	1212.33	0.009367
CSI773	2003-12-25	1209.06	-0.002697
CSI774	2003-12-26	1208.52	-0.000447
CSI775	2003-12-29	1199.25	-0.007671
CSI776	2003-12-30	1207.1	0.006546
CSI777	2003-12-31	1194.74	-0.010239
CSI778	2004-01-02	1204.61	0.008261
CSI779	2004-01-05	1240.47	0.029769
CSI780	2004-01-06	1251.14	0.008602
CSI781	2004-01-07	1266.27	0.012093
CSI782	2004-01-08	1284.34	0.01427
CSI783	2004-01-09	1266.41	-0.01396
CSI784	2004-01-12	1294.68	0.022323
CSI785	2004-01-13	1293.18	-0.001159
CSI786	2004-01-14	1277.96	-0.011769
CSI787	2004-01-15	1273.62	-0.003396
CSI788	2004-01-16	1284.3	0.008386
CSI789	2004-01-29	1311.95	0.021529
CSI790	2004-01-30	1281.33	-0.023339
CSI791	2004-02-02	1307.27	0.020245
CSI792	2004-02-03	1321	0.010503
CSI793	2004-02-04	1348.86	0.02109
CSI794	2004-02-05	1353.85	0.003699
CSI795	2004-02-06	1347.22	-0.004897
CSI796	2004-02-09	1368.84	0.016048
CSI797	2004-02-10	1363.06	-0.004223
CSI798	2004-02-11	1354.75	-0.006097
CSI799	2004-02-12	1345.66	-0.00671
CSI800	2004-02-13	1342.34	-0.002467
CSI801	2004-02-16	1373.3	0.023064
CSI802	2004-02-17	1380.37	0.005148
CSI803	2004-02-18	1391.36	0.007962
CSI804	2004-02-19	1385.98	-0.003867
CSI805	2004-02-20	1391.1	0.003694
CSI806	2004-02-23	1359.24	-0.022903
CSI807	2004-02-24	1356.31	-0.002156
CSI808	2004-02-25	1329.44	-0.019811
CSI809	2004-02-26	1335.86	0.004829
CSI810	2004-02-27	1351.61	0.01179
CSI811	2004-03-01	1366.91	0.01132
CSI812	2004-03-02	1363.19	-0.002721
CSI813	2004-03-03	1341.22	-0.016117
CSI814	2004-03-04	1349.85	0.006434
CSI815	2004-03-05	1341.76	-0.005993
CSI816	2004-03-08	1317.3	-0.01823
CSI817	2004-03-09	1314.17	-0.002376
CSI818	2004-03-10	1344.99	0.023452
CSI819	2004-03-11	1357.84	0.009554
CSI820	2004-03-12	1358.51	0.000493
CSI821	2004-03-15	1389.68	0.022944
CSI822	2004-03-16	1395.37	0.004094
CSI823	2004-03-17	1398.02	0.001899
CSI824	2004-03-18	1372.16	-0.018498
CSI825	2004-03-19	1393.57	0.015603
CSI826	2004-03-22	1399.55	0.004291
CSI827	2004-03-23	1389.52	-0.007167
CSI828	2004-03-24	1385.37	-0.002987
CSI829	2004-03-25	1385.86	0.000354
CSI830	2004-03-26	1386.48	0.000447
CSI831	2004-03-29	1371.7	-0.01066
CSI832	2004-03-30	1372.05	0.000255
CSI833	2004-03-31	1384.95	0.009402
CSI834	2004-04-01	1396.63	0.008434
CSI835	2004-04-02	1405.92	0.006652
CSI836	2004-04-05	1401.97	-0.00281
CSI837	2004-04-06	1410.43	0.006034
CSI838	2004-04-07	1408.77	-0.001177
CSI839	2004-04-08	1402.77	-0.004259
CSI840	2004-04-09	1370.28	-0.023161
CSI841	2004-04-12	1364.68	-0.004087
CSI842	2004-04-13	1353.83	-0.007951
CSI843	2004-04-14	1332.08	-0.016066
CSI844	2004-04-15	1318.85	-0.009932
CSI845	2004-04-16	1331.08	0.009273
CSI846	2004-04-19	1312	-0.014334
CSI847	2004-04-20	1301.09	-0.008316
CSI848	2004-04-21	1289.65	-0.008793
CSI849	2004-04-22	1296.44	0.005265
CSI850	2004-04-23	1276.31	-0.015527
CSI851	2004-04-26	1276.95	0.000501
CSI852	2004-04-27	1264.34	-0.009875
CSI853	2004-04-28	1258.11	-0.004927
CSI854	2004-04-29	1233.6	-0.019482
CSI855	2004-04-30	1239.72	0.004961
CSI856	2004-05-10	1206.59	-0.026724
CSI857	2004-05-11	1212.57	0.004956
CSI858	2004-05-12	1240.02	0.022638
CSI859	2004-05-13	1234.58	-0.004387
CSI860	2004-05-14	1207.26	-0.022129
CSI861	2004-05-17	1195.19	-0.009998
CSI862	2004-05-18	1209.61	0.012065
CSI863	2004-05-19	1209.58	-2.5e-05
CSI864	2004-05-20	1201.71	-0.006506
CSI865	2004-05-21	1209.21	0.006241
CSI866	2004-05-24	1200.79	-0.006963
CSI867	2004-05-25	1177.71	-0.019221
CSI868	2004-05-26	1183.01	0.0045
CSI869	2004-05-27	1208.68	0.021699
CSI870	2004-05-28	1201.72	-0.005758
CSI871	2004-05-31	1206.84	0.004261
CSI872	2004-06-01	1224.11	0.01431
CSI873	2004-06-02	1211.93	-0.00995
CSI874	2004-06-03	1193.55	-0.015166
CSI875	2004-06-04	1192.78	-0.000645
CSI876	2004-06-07	1176.26	-0.01385
CSI877	2004-06-08	1160.33	-0.013543
CSI878	2004-06-09	1137.55	-0.019632
CSI879	2004-06-10	1139.51	0.001723
CSI880	2004-06-11	1140.53	0.000895
CSI881	2004-06-14	1115.41	-0.022025
CSI882	2004-06-15	1134.9	0.017473
CSI883	2004-06-16	1141.09	0.005454
CSI884	2004-06-17	1116.5	-0.02155
CSI885	2004-06-18	1103.4	-0.011733
CSI886	2004-06-21	1109.39	0.005429
CSI887	2004-06-22	1119.88	0.009456
CSI888	2004-06-23	1110.32	-0.008537
CSI889	2004-06-24	1099.9	-0.009385
CSI890	2004-06-25	1081.96	-0.016311
CSI891	2004-06-28	1069.51	-0.011507
CSI892	2004-06-29	1084.62	0.014128
CSI893	2004-06-30	1078.49	-0.005652
CSI894	2004-07-01	1112.39	0.031433
CSI895	2004-07-02	1114.94	0.002292
CSI896	2004-07-05	1116.42	0.001327
CSI897	2004-07-06	1121.28	0.004353
CSI898	2004-07-07	1110.62	-0.009507
CSI899	2004-07-08	1113.03	0.00217
CSI900	2004-07-09	1106.92	-0.00549
CSI901	2004-07-12	1083.18	-0.021447
CSI902	2004-07-13	1086.81	0.003351
CSI903	2004-07-14	1088.78	0.001813
CSI904	2004-07-15	1104.01	0.013988
CSI905	2004-07-16	1132.8	0.026078
CSI906	2004-07-19	1134.5	0.001501
CSI907	2004-07-20	1125.88	-0.007598
CSI908	2004-07-21	1125.66	-0.000195
CSI909	2004-07-22	1097.86	-0.024697
CSI910	2004-07-23	1101.6	0.003407
CSI911	2004-07-26	1087.27	-0.013008
CSI912	2004-07-27	1083.4	-0.003559
CSI913	2004-07-28	1089.52	0.005649
CSI914	2004-07-29	1104.17	0.013446
CSI915	2004-07-30	1088.68	-0.014029
CSI916	2004-08-02	1080.55	-0.007468
CSI917	2004-08-03	1073.58	-0.00645
CSI918	2004-08-04	1103.55	0.027916
CSI919	2004-08-05	1088.81	-0.013357
CSI920	2004-08-06	1088.24	-0.000524
CSI921	2004-08-09	1093.48	0.004815
CSI922	2004-08-10	1098.59	0.004673
CSI923	2004-08-11	1086.08	-0.011387
CSI924	2004-08-12	1074.82	-0.010368
CSI925	2004-08-13	1077.25	0.002261
CSI926	2004-08-16	1067.6	-0.008958
CSI927	2004-08-17	1072.51	0.004599
CSI928	2004-08-18	1071.83	-0.000634
CSI929	2004-08-19	1059.2	-0.011784
CSI930	2004-08-20	1060.23	0.000972
CSI931	2004-08-23	1047.21	-0.01228
CSI932	2004-08-24	1059.42	0.01166
CSI933	2004-08-25	1055.53	-0.003672
CSI934	2004-08-26	1051	-0.004292
CSI935	2004-08-27	1039.24	-0.011189
CSI936	2004-08-30	1038.34	-0.000866
CSI937	2004-08-31	1055.97	0.016979
CSI938	2004-09-01	1040.06	-0.015067
CSI939	2004-09-02	1045.37	0.005105
CSI940	2004-09-03	1043.54	-0.001751
CSI941	2004-09-06	1039.67	-0.003709
CSI942	2004-09-07	1041.49	0.001751
CSI943	2004-09-08	1031.61	-0.009486
CSI944	2004-09-09	1012.56	-0.018466
CSI945	2004-09-10	1015.15	0.002558
CSI946	2004-09-13	993.26	-0.021563
CSI947	2004-09-14	1023.41	0.030355
CSI948	2004-09-15	1066.28	0.041889
CSI949	2004-09-16	1077.92	0.010916
CSI950	2004-09-17	1112.77	0.032331
CSI951	2004-09-20	1152.13	0.035371
CSI952	2004-09-21	1143.46	-0.007525
CSI953	2004-09-22	1120.11	-0.02042
CSI954	2004-09-23	1157.93	0.033765
CSI955	2004-09-24	1135.97	-0.018965
CSI956	2004-09-27	1128.05	-0.006972
CSI957	2004-09-28	1136.34	0.007349
CSI958	2004-09-29	1124.01	-0.010851
CSI959	2004-09-30	1109.32	-0.013069
CSI960	2004-10-08	1131.92	0.020373
CSI961	2004-10-11	1126.33	-0.004939
CSI962	2004-10-12	1103.55	-0.020225
CSI963	2004-10-13	1104.18	0.000571
CSI964	2004-10-14	1060.13	-0.039894
CSI965	2004-10-15	1061.64	0.001424
CSI966	2004-10-18	1063.47	0.001724
CSI967	2004-10-19	1066.64	0.002981
CSI968	2004-10-20	1062.9	-0.003506
CSI969	2004-10-21	1049.97	-0.012165
CSI970	2004-10-22	1063.14	0.012543
CSI971	2004-10-25	1049.19	-0.013122
CSI972	2004-10-26	1059.25	0.009588
CSI973	2004-10-27	1069.69	0.009856
CSI974	2004-10-28	1068.68	-0.000944
CSI975	2004-10-29	1050.3	-0.017199
CSI976	2004-11-01	1038.43	-0.011302
CSI977	2004-11-02	1035.73	-0.0026
CSI978	2004-11-03	1054.69	0.018306
CSI979	2004-11-04	1032.72	-0.020831
CSI980	2004-11-05	1033.8	0.001046
CSI981	2004-11-08	1034.81	0.000977
CSI982	2004-11-09	1037.21	0.002319
CSI983	2004-11-10	1076.28	0.037668
CSI984	2004-11-11	1070.27	-0.005584
CSI985	2004-11-12	1072.62	0.002196
CSI986	2004-11-15	1084.71	0.011271
CSI987	2004-11-16	1084.65	-5.5e-05
CSI988	2004-11-17	1074.39	-0.009459
CSI989	2004-11-18	1085.03	0.009903
CSI990	2004-11-19	1091.37	0.005843
CSI991	2004-11-22	1094.35	0.002731
CSI992	2004-11-23	1084.88	-0.008654
CSI993	2004-11-24	1077.67	-0.006646
CSI994	2004-11-25	1076.34	-0.001234
CSI995	2004-11-26	1074.99	-0.001254
CSI996	2004-11-29	1061.35	-0.012688
CSI997	2004-11-30	1062.81	0.001376
CSI998	2004-12-01	1058.15	-0.004385
CSI999	2004-12-02	1056.06	-0.001975
CSI1000	2004-12-03	1058.33	0.002149
CSI1001	2004-12-06	1060.25	0.001814
CSI1002	2004-12-07	1048.18	-0.011384
CSI1003	2004-12-08	1049.18	0.000954
CSI1004	2004-12-09	1059.53	0.009865
CSI1005	2004-12-10	1043.55	-0.015082
CSI1006	2004-12-13	1037.45	-0.005845
CSI1007	2004-12-14	1034.29	-0.003046
CSI1008	2004-12-15	1037.88	0.003471
CSI1009	2004-12-16	1033.27	-0.004442
CSI1010	2004-12-17	1023	-0.009939
CSI1011	2004-12-20	1009.37	-0.013324
CSI1012	2004-12-21	1008.12	-0.001238
CSI1013	2004-12-22	1034.03	0.025701
CSI1014	2004-12-23	1015.51	-0.017911
CSI1015	2004-12-24	1016.4	0.000876
CSI1016	2004-12-27	1012.45	-0.003886
CSI1017	2004-12-28	1010.7	-0.001728
CSI1018	2004-12-29	1005.53	-0.005115
CSI1019	2004-12-30	1003.99	-0.001532
CSI1020	2004-12-31	1000	-0.003974
CSI1021	2005-01-04	982.79	-0.01721
CSI1022	2005-01-05	992.56	0.009941
CSI1023	2005-01-06	983.17	-0.00946
CSI1024	2005-01-07	983.96	0.000804
CSI1025	2005-01-10	993.88	0.010082
CSI1026	2005-01-11	997.14	0.00328
CSI1027	2005-01-12	996.75	-0.000391
CSI1028	2005-01-13	996.88	0.00013
CSI1029	2005-01-14	988.31	-0.008597
CSI1030	2005-01-17	967.45	-0.021107
CSI1031	2005-01-18	974.69	0.007484
CSI1032	2005-01-19	967.21	-0.007674
CSI1033	2005-01-20	956.25	-0.011332
CSI1034	2005-01-21	982.6	0.027556
CSI1035	2005-01-24	998.13	0.015805
CSI1036	2005-01-25	997.78	-0.000351
CSI1037	2005-01-26	989.93	-0.007867
CSI1038	2005-01-27	974.63	-0.015456
CSI1039	2005-01-28	969.21	-0.005561
CSI1040	2005-01-31	954.88	-0.014785
CSI1041	2005-02-01	955.95	0.001121
CSI1042	2005-02-02	1006.91	0.053308
CSI1043	2005-02-03	993.22	-0.013596
CSI1044	2005-02-04	1016.86	0.023801
CSI1045	2005-02-16	1023.58	0.006609
CSI1046	2005-02-17	1020.61	-0.002902
CSI1047	2005-02-18	1006.06	-0.014256
CSI1048	2005-02-21	1025.63	0.019452
CSI1049	2005-02-22	1046.74	0.020582
CSI1050	2005-02-23	1043.94	-0.002675
CSI1051	2005-02-24	1045.46	0.001456
CSI1052	2005-02-25	1046.76	0.001243
CSI1053	2005-02-28	1039.99	-0.006468
CSI1054	2005-03-01	1035.93	-0.003904
CSI1055	2005-03-02	1021.32	-0.014103
CSI1056	2005-03-03	1027.71	0.006257
CSI1057	2005-03-04	1023.67	-0.003931
CSI1058	2005-03-07	1029.87	0.006057
CSI1059	2005-03-08	1048.99	0.018565
CSI1060	2005-03-09	1046.54	-0.002336
CSI1061	2005-03-10	1022.41	-0.023057
CSI1062	2005-03-11	1027.43	0.00491
CSI1063	2005-03-14	1031.03	0.003504
CSI1064	2005-03-15	1013.52	-0.016983
CSI1065	2005-03-16	1003.07	-0.010311
CSI1066	2005-03-17	992.86	-0.010179
CSI1067	2005-03-18	978.67	-0.014292
CSI1068	2005-03-21	981.89	0.00329
CSI1069	2005-03-22	964.02	-0.0182
CSI1070	2005-03-23	959.01	-0.005197
CSI1071	2005-03-24	964.8	0.006037
CSI1072	2005-03-25	962.96	-0.001907
CSI1073	2005-03-28	960.7	-0.002347
CSI1074	2005-03-29	955.19	-0.005735
CSI1075	2005-03-30	937.03	-0.019012
CSI1076	2005-03-31	942.2	0.005517
CSI1077	2005-04-01	978.15	0.038155
CSI1078	2005-04-04	962.17	-0.016337
CSI1079	2005-04-05	955.6	-0.006828
CSI1080	2005-04-06	973.67	0.01891
CSI1081	2005-04-07	984.733	0.011362
CSI1082	2005-04-08	1003.45	0.019002
CSI1083	2005-04-11	995.421	-0.007996
CSI1084	2005-04-12	978.697	-0.016801
CSI1085	2005-04-13	1000.9	0.022686
CSI1086	2005-04-14	986.975	-0.013912
CSI1087	2005-04-15	974.082	-0.013063
CSI1088	2005-04-18	963.772	-0.010584
CSI1089	2005-04-19	965.886	0.002193
CSI1090	2005-04-20	950.867	-0.015549
CSI1091	2005-04-21	943.981	-0.007242
CSI1092	2005-04-22	939.101	-0.00517
CSI1093	2005-04-25	930.07	-0.009617
CSI1094	2005-04-26	937.083	0.00754
CSI1095	2005-04-27	926.604	-0.011183
CSI1096	2005-04-28	942.073	0.016694
CSI1097	2005-04-29	932.395	-0.010273
CSI1098	2005-05-09	909.174	-0.024905
CSI1099	2005-05-10	913.076	0.004292
CSI1100	2005-05-11	901.851	-0.012294
CSI1101	2005-05-12	885.82	-0.017776
CSI1102	2005-05-13	887.543	0.001945
CSI1103	2005-05-16	875.271	-0.013827
CSI1104	2005-05-17	881.462	0.007073
CSI1105	2005-05-18	883.196	0.001967
CSI1106	2005-05-19	884.171	0.001104
CSI1107	2005-05-20	882.763	-0.001592
CSI1108	2005-05-23	863.341	-0.022001
CSI1109	2005-05-24	868.456	0.005925
CSI1110	2005-05-25	868.451	-6e-06
CSI1111	2005-05-26	857.331	-0.012804
CSI1112	2005-05-27	849.508	-0.009125
CSI1113	2005-05-30	855.612	0.007185
CSI1114	2005-05-31	855.946	0.00039
CSI1115	2005-06-01	837.532	-0.021513
CSI1116	2005-06-02	818.379	-0.022868
CSI1117	2005-06-03	818.033	-0.000423
CSI1118	2005-06-06	838.997	0.025627
CSI1119	2005-06-07	837.282	-0.002044
CSI1120	2005-06-08	905.773	0.081802
CSI1121	2005-06-09	912.604	0.007542
CSI1122	2005-06-10	894.556	-0.019776
CSI1123	2005-06-13	892.959	-0.001785
CSI1124	2005-06-14	883.537	-0.010551
CSI1125	2005-06-15	866.834	-0.018905
CSI1126	2005-06-16	879.237	0.014308
CSI1127	2005-06-17	880.345	0.00126
CSI1128	2005-06-20	906.255	0.029432
CSI1129	2005-06-21	896.166	-0.011133
CSI1130	2005-06-22	900.646	0.004999
CSI1131	2005-06-23	893.572	-0.007854
CSI1132	2005-06-24	898.301	0.005292
CSI1133	2005-06-27	916.043	0.019751
CSI1134	2005-06-28	903.716	-0.013457
CSI1135	2005-06-29	898.898	-0.005331
CSI1136	2005-06-30	878.686	-0.022485
CSI1137	2005-07-01	859.494	-0.021842
CSI1138	2005-07-04	855.932	-0.004144
CSI1139	2005-07-05	849.679	-0.007305
CSI1140	2005-07-06	842.556	-0.008383
CSI1141	2005-07-07	844.729	0.002579
CSI1142	2005-07-08	829.489	-0.018041
CSI1143	2005-07-11	824.097	-0.0065
CSI1144	2005-07-12	851.816	0.033636
CSI1145	2005-07-13	846.231	-0.006557
CSI1146	2005-07-14	849.59	0.003969
CSI1147	2005-07-15	841.001	-0.01011
CSI1148	2005-07-18	832.995	-0.00952
CSI1149	2005-07-19	835.608	0.003137
CSI1150	2005-07-20	842.641	0.008417
CSI1151	2005-07-21	843.987	0.001597
CSI1152	2005-07-22	859.693	0.018609
CSI1153	2005-07-25	856.86	-0.003295
CSI1154	2005-07-26	876.48	0.022898
CSI1155	2005-07-27	894.012	0.020003
CSI1156	2005-07-28	890.885	-0.003498
CSI1157	2005-07-29	888.164	-0.003054
CSI1158	2005-08-01	891.607	0.003877
CSI1159	2005-08-02	903.598	0.013449
CSI1160	2005-08-03	909.57	0.006609
CSI1161	2005-08-04	904.15	-0.005959
CSI1162	2005-08-05	923.803	0.021736
CSI1163	2005-08-08	927.471	0.003971
CSI1164	2005-08-09	933.089	0.006057
CSI1165	2005-08-10	940.37	0.007803
CSI1166	2005-08-11	953.992	0.014486
CSI1167	2005-08-12	938.316	-0.016432
CSI1168	2005-08-15	954.502	0.01725
CSI1169	2005-08-16	945.058	-0.009894
CSI1170	2005-08-17	953.012	0.008416
CSI1171	2005-08-18	920.671	-0.033936
CSI1172	2005-08-19	923.038	0.002571
CSI1173	2005-08-22	931.673	0.009355
CSI1174	2005-08-23	923.414	-0.008865
CSI1175	2005-08-24	930.651	0.007837
CSI1176	2005-08-25	930.118	-0.000573
CSI1177	2005-08-26	928.258	-0.002
CSI1178	2005-08-29	917.371	-0.011728
CSI1179	2005-08-30	914.88	-0.002715
CSI1180	2005-08-31	927.916	0.014249
CSI1181	2005-09-01	944.559	0.017936
CSI1182	2005-09-02	947.871	0.003506
CSI1183	2005-09-05	952.717	0.005113
CSI1184	2005-09-06	936.61	-0.016906
CSI1185	2005-09-07	952.758	0.017241
CSI1186	2005-09-08	955.282	0.002649
CSI1187	2005-09-09	949.065	-0.006508
CSI1188	2005-09-12	949.506	0.000465
CSI1189	2005-09-13	963.774	0.015027
CSI1190	2005-09-14	970.193	0.00666
CSI1191	2005-09-15	969.598	-0.000613
CSI1192	2005-09-16	967.495	-0.002169
CSI1193	2005-09-19	971.136	0.003763
CSI1194	2005-09-20	961.919	-0.009491
CSI1195	2005-09-21	944.408	-0.018204
CSI1196	2005-09-22	923.274	-0.022378
CSI1197	2005-09-23	916.154	-0.007712
CSI1198	2005-09-26	918.485	0.002544
CSI1199	2005-09-27	904.214	-0.015538
CSI1200	2005-09-28	903.719	-0.000547
CSI1201	2005-09-29	915.975	0.013562
CSI1202	2005-09-30	917.392	0.001547
CSI1203	2005-10-10	907.321	-0.010978
CSI1204	2005-10-11	919.72	0.013666
CSI1205	2005-10-12	923.485	0.004094
CSI1206	2005-10-13	916.499	-0.007565
CSI1207	2005-10-14	904.828	-0.012734
CSI1208	2005-10-17	897.623	-0.007963
CSI1209	2005-10-18	902.366	0.005284
CSI1210	2005-10-19	898.744	-0.004014
CSI1211	2005-10-20	899.915	0.001303
CSI1212	2005-10-21	904.414	0.004999
CSI1213	2005-10-24	906.652	0.002475
CSI1214	2005-10-25	894.272	-0.013655
CSI1215	2005-10-26	875.82	-0.020634
CSI1216	2005-10-27	875.849	3.3e-05
CSI1217	2005-10-28	867.729	-0.009271
CSI1218	2005-10-31	876.282	0.009857
CSI1219	2005-11-01	872.865	-0.003899
CSI1220	2005-11-02	882.478	0.011013
CSI1221	2005-11-03	874.575	-0.008955
CSI1222	2005-11-04	878.361	0.004329
CSI1223	2005-11-07	877.278	-0.001233
CSI1224	2005-11-08	881.524	0.00484
CSI1225	2005-11-09	879.252	-0.002577
CSI1226	2005-11-10	862.968	-0.01852
CSI1227	2005-11-11	864.79	0.002111
CSI1228	2005-11-14	862.149	-0.003054
CSI1229	2005-11-15	856.635	-0.006396
CSI1230	2005-11-16	863.119	0.007569
CSI1231	2005-11-17	862.658	-0.000534
CSI1232	2005-11-18	882.241	0.022701
CSI1233	2005-11-21	883.871	0.001848
CSI1234	2005-11-22	869.617	-0.016127
CSI1235	2005-11-23	876.229	0.007603
CSI1236	2005-11-24	881.493	0.006008
CSI1237	2005-11-25	884.105	0.002963
CSI1238	2005-11-28	880.167	-0.004454
CSI1239	2005-11-29	871.31	-0.010063
CSI1240	2005-11-30	873.825	0.002886
CSI1241	2005-12-01	873.067	-0.000867
CSI1242	2005-12-02	869.936	-0.003586
CSI1243	2005-12-05	859.61	-0.01187
CSI1244	2005-12-06	866.075	0.007521
CSI1245	2005-12-07	873.838	0.008963
CSI1246	2005-12-08	874.056	0.000249
CSI1247	2005-12-09	887.358	0.015219
CSI1248	2005-12-12	888.518	0.001307
CSI1249	2005-12-13	889.101	0.000656
CSI1250	2005-12-14	898.153	0.010181
CSI1251	2005-12-15	896.434	-0.001914
CSI1252	2005-12-16	902.561	0.006835
CSI1253	2005-12-19	902.91	0.000387
CSI1254	2005-12-20	907.318	0.004882
CSI1255	2005-12-21	903.144	-0.0046
CSI1256	2005-12-22	908.754	0.006212
CSI1257	2005-12-23	915.89	0.007853
CSI1258	2005-12-26	922.378	0.007084
CSI1259	2005-12-27	919.36	-0.003272
CSI1260	2005-12-28	920.919	0.001696
CSI1261	2005-12-29	932.031	0.012066
CSI1262	2005-12-30	923.451	-0.009206
CSI1263	2006-01-04	941.428	0.019467
CSI1264	2006-01-05	959.134	0.018808
CSI1265	2006-01-06	970.032	0.011362
CSI1266	2006-01-09	975.253	0.005382
CSI1267	2006-01-10	978.154	0.002975
CSI1268	2006-01-11	973.477	-0.004781
CSI1269	2006-01-12	983.716	0.010518
CSI1270	2006-01-13	978.809	-0.004988
CSI1271	2006-01-16	961.439	-0.017746
CSI1272	2006-01-17	964.29	0.002965
CSI1273	2006-01-18	983.622	0.020048
CSI1274	2006-01-19	991.222	0.007727
CSI1275	2006-01-20	993.34	0.002137
CSI1276	2006-01-23	996.162	0.002841
CSI1277	2006-01-24	999.093	0.002942
CSI1278	2006-01-25	1009.6	0.010514
CSI1279	2006-02-06	1033.23	0.023412
CSI1280	2006-02-07	1029.94	-0.003191
CSI1281	2006-02-08	1033.07	0.003044
CSI1282	2006-02-09	1019.6	-0.013042
CSI1283	2006-02-10	1032.34	0.012493
CSI1284	2006-02-13	1031.61	-0.0007
CSI1285	2006-02-14	1038.53	0.006705
CSI1286	2006-02-15	1041.66	0.003013
CSI1287	2006-02-16	1020.12	-0.020678
CSI1288	2006-02-17	1020.37	0.000242
CSI1289	2006-02-20	1021.64	0.001246
CSI1290	2006-02-21	1038.82	0.016813
CSI1291	2006-02-22	1037.89	-0.000896
CSI1292	2006-02-23	1041.37	0.003361
CSI1293	2006-02-24	1049.44	0.00775
CSI1294	2006-02-27	1047.84	-0.001524
CSI1295	2006-02-28	1053.01	0.004929
CSI1296	2006-03-01	1056.62	0.003427
CSI1297	2006-03-02	1038.67	-0.016991
CSI1298	2006-03-03	1041.68	0.002899
CSI1299	2006-03-06	1038.87	-0.002692
CSI1300	2006-03-07	1014.97	-0.023006
CSI1301	2006-03-08	1009.27	-0.005618
CSI1302	2006-03-09	1004.34	-0.004882
CSI1303	2006-03-10	1008.9	0.004533
CSI1304	2006-03-13	1019.86	0.01087
CSI1305	2006-03-14	1018.27	-0.001561
CSI1306	2006-03-15	1028.96	0.010494
CSI1307	2006-03-16	1027.62	-0.001304
CSI1308	2006-03-17	1024.02	-0.003504
CSI1309	2006-03-20	1037.66	0.013324
CSI1310	2006-03-21	1040.76	0.002986
CSI1311	2006-03-22	1047.67	0.006638
CSI1312	2006-03-23	1048.54	0.000831
CSI1313	2006-03-24	1042.6	-0.005661
CSI1314	2006-03-27	1050.71	0.007775
CSI1315	2006-03-28	1055.98	0.00502
CSI1316	2006-03-29	1065.29	0.008818
CSI1317	2006-03-30	1055.63	-0.009068
CSI1318	2006-03-31	1061.09	0.005167
CSI1319	2006-04-03	1079.32	0.017184
CSI1320	2006-04-04	1089.37	0.00931
CSI1321	2006-04-05	1099.97	0.009729
CSI1322	2006-04-06	1103.24	0.00297
CSI1323	2006-04-07	1103.15	-7.5e-05
CSI1324	2006-04-10	1117.91	0.013376
CSI1325	2006-04-11	1123.31	0.004829
CSI1326	2006-04-12	1117.07	-0.005551
CSI1327	2006-04-13	1093.93	-0.020722
CSI1328	2006-04-14	1118.61	0.022563
CSI1329	2006-04-17	1124.41	0.005191
CSI1330	2006-04-18	1131.28	0.006107
CSI1331	2006-04-19	1138.24	0.006152
CSI1332	2006-04-20	1134.38	-0.003391
CSI1333	2006-04-21	1149.16	0.013026
CSI1334	2006-04-24	1142.7	-0.005622
CSI1335	2006-04-25	1141.93	-0.000672
CSI1336	2006-04-26	1155.73	0.012081
CSI1337	2006-04-27	1155.27	-0.000396
CSI1338	2006-04-28	1172.35	0.014784
CSI1339	2006-05-08	1218.44	0.039321
CSI1340	2006-05-09	1251.61	0.02722
CSI1341	2006-05-10	1265.93	0.011443
CSI1342	2006-05-11	1255.04	-0.008609
CSI1343	2006-05-12	1296.26	0.032845
CSI1344	2006-05-15	1352.16	0.043123
CSI1345	2006-05-16	1331.13	-0.015551
CSI1346	2006-05-17	1335.52	0.003302
CSI1347	2006-05-18	1331.2	-0.003236
CSI1348	2006-05-19	1366.1	0.026214
CSI1349	2006-05-22	1373.67	0.005546
CSI1350	2006-05-23	1317.65	-0.040781
CSI1351	2006-05-24	1308.24	-0.007143
CSI1352	2006-05-25	1307.7	-0.000417
CSI1353	2006-05-26	1331.02	0.017835
CSI1354	2006-05-29	1366.29	0.0265
CSI1355	2006-05-30	1378.76	0.009123
CSI1356	2006-05-31	1365.45	-0.00965
CSI1357	2006-06-01	1402.88	0.027411
CSI1358	2006-06-02	1390.12	-0.009098
CSI1359	2006-06-05	1403.16	0.009386
CSI1360	2006-06-06	1399.14	-0.002866
CSI1361	2006-06-07	1320.23	-0.056398
CSI1362	2006-06-08	1325.98	0.004352
CSI1363	2006-06-09	1294.19	-0.023978
CSI1364	2006-06-12	1297.67	0.002693
CSI1365	2006-06-13	1298.28	0.000467
CSI1366	2006-06-14	1283.88	-0.011089
CSI1367	2006-06-15	1285.39	0.001172
CSI1368	2006-06-16	1318.01	0.025382
CSI1369	2006-06-19	1334.89	0.012809
CSI1370	2006-06-20	1338.22	0.002495
CSI1371	2006-06-21	1333.53	-0.003505
CSI1372	2006-06-22	1331.55	-0.001484
CSI1373	2006-06-23	1339.45	0.005928
CSI1374	2006-06-26	1363.41	0.017893
CSI1375	2006-06-27	1363.9	0.000354
CSI1376	2006-06-28	1362.89	-0.000741
CSI1377	2006-06-29	1395.12	0.023655
CSI1378	2006-06-30	1393.96	-0.000832
CSI1379	2006-07-03	1420.33	0.018914
CSI1380	2006-07-04	1411.01	-0.006558
CSI1381	2006-07-05	1393.01	-0.01276
CSI1382	2006-07-06	1418.68	0.018425
CSI1383	2006-07-07	1410.43	-0.005812
CSI1384	2006-07-10	1412.12	0.001202
CSI1385	2006-07-11	1418.57	0.004568
CSI1386	2006-07-12	1419.2	0.00044
CSI1387	2006-07-13	1346.09	-0.051516
CSI1388	2006-07-14	1357.13	0.008202
CSI1389	2006-07-17	1372.25	0.011145
CSI1390	2006-07-18	1373.42	0.000847
CSI1391	2006-07-19	1336.64	-0.026774
CSI1392	2006-07-20	1345.19	0.006397
CSI1393	2006-07-21	1356.03	0.008058
CSI1394	2006-07-24	1358.12	0.001541
CSI1395	2006-07-25	1374.17	0.011816
CSI1396	2006-07-26	1371.3	-0.002092
CSI1397	2006-07-27	1355.55	-0.011485
CSI1398	2006-07-28	1341.39	-0.01044
CSI1399	2006-07-31	1294.33	-0.035087
CSI1400	2006-08-01	1282.06	-0.009481
CSI1401	2006-08-02	1275.09	-0.005436
CSI1402	2006-08-03	1271.74	-0.002623
CSI1403	2006-08-04	1241.91	-0.023461
CSI1404	2006-08-07	1224.1	-0.014338
CSI1405	2006-08-08	1252.39	0.023106
CSI1406	2006-08-09	1251.3	-0.000869
CSI1407	2006-08-10	1271.47	0.016123
CSI1408	2006-08-11	1275.65	0.003288
CSI1409	2006-08-14	1245.72	-0.023465
CSI1410	2006-08-15	1265.86	0.016169
CSI1411	2006-08-16	1283.57	0.013986
CSI1412	2006-08-17	1271.63	-0.009302
CSI1413	2006-08-18	1267.87	-0.002958
CSI1414	2006-08-21	1270.56	0.002126
CSI1415	2006-08-22	1285.27	0.011574
CSI1416	2006-08-23	1285.68	0.000321
CSI1417	2006-08-24	1292.4	0.005228
CSI1418	2006-08-25	1295.44	0.002349
CSI1419	2006-08-28	1325.89	0.023511
CSI1420	2006-08-29	1330.16	0.003214
CSI1421	2006-08-30	1334.67	0.003395
CSI1422	2006-08-31	1338.69	0.003014
CSI1423	2006-09-01	1318.1	-0.015384
CSI1424	2006-09-04	1337.24	0.014524
CSI1425	2006-09-05	1340.68	0.002572
CSI1426	2006-09-06	1346.37	0.00424
CSI1427	2006-09-07	1328.38	-0.013362
CSI1428	2006-09-08	1332.15	0.002843
CSI1429	2006-09-11	1338.76	0.004956
CSI1430	2006-09-12	1347.64	0.006636
CSI1431	2006-09-13	1338.39	-0.006866
CSI1432	2006-09-14	1338.28	-8.1e-05
CSI1433	2006-09-15	1362.32	0.017966
CSI1434	2006-09-18	1375.56	0.009719
CSI1435	2006-09-19	1378.31	0.001996
CSI1436	2006-09-20	1378.46	0.000109
CSI1437	2006-09-21	1387.37	0.006464
CSI1438	2006-09-22	1374.85	-0.009023
CSI1439	2006-09-25	1372.4	-0.001784
CSI1440	2006-09-26	1357.65	-0.01075
CSI1441	2006-09-27	1371.12	0.009922
CSI1442	2006-09-28	1387	0.011585
CSI1443	2006-09-29	1403.27	0.011725
CSI1444	2006-10-09	1436.07	0.02338
CSI1445	2006-10-10	1437.24	0.000815
CSI1446	2006-10-11	1435.91	-0.000932
CSI1447	2006-10-12	1426.5	-0.006551
CSI1448	2006-10-13	1430.88	0.003072
CSI1449	2006-10-16	1418.52	-0.008642
CSI1450	2006-10-17	1414.45	-0.002868
CSI1451	2006-10-18	1437.59	0.016363
CSI1452	2006-10-19	1439.38	0.001241
CSI1453	2006-10-20	1440.18	0.000559
CSI1454	2006-10-23	1408.71	-0.021849
CSI1455	2006-10-24	1440.05	0.022247
CSI1456	2006-10-25	1446.82	0.004702
CSI1457	2006-10-26	1456.09	0.006407
CSI1458	2006-10-27	1439.05	-0.011706
CSI1459	2006-10-30	1446.24	0.004996
CSI1460	2006-10-31	1464.47	0.012608
CSI1461	2006-11-01	1479.41	0.010199
CSI1462	2006-11-02	1479.66	0.000167
CSI1463	2006-11-03	1488.29	0.005836
CSI1464	2006-11-06	1507.89	0.013169
CSI1465	2006-11-07	1516.1	0.005447
CSI1466	2006-11-08	1498.17	-0.011827
CSI1467	2006-11-09	1524.71	0.017716
CSI1468	2006-11-10	1504.06	-0.013545
CSI1469	2006-11-13	1475.78	-0.018804
CSI1470	2006-11-14	1493.78	0.012195
CSI1471	2006-11-15	1534.76	0.027438
CSI1472	2006-11-16	1533.29	-0.00096
CSI1473	2006-11-17	1562.08	0.018781
CSI1474	2006-11-20	1593.16	0.019893
CSI1475	2006-11-21	1612.25	0.011983
CSI1476	2006-11-22	1624.03	0.007306
CSI1477	2006-11-23	1634.91	0.006703
CSI1478	2006-11-24	1636.58	0.001019
CSI1479	2006-11-27	1651.8	0.0093
CSI1480	2006-11-28	1644.01	-0.004714
CSI1481	2006-11-29	1667.14	0.014068
CSI1482	2006-11-30	1714.36	0.028322
CSI1483	2006-12-01	1729.22	0.008671
CSI1484	2006-12-04	1780.74	0.029789
CSI1485	2006-12-05	1794.23	0.007578
CSI1486	2006-12-06	1779.41	-0.00826
CSI1487	2006-12-07	1775.71	-0.002078
CSI1488	2006-12-08	1711.58	-0.036115
CSI1489	2006-12-11	1789.92	0.04577
CSI1490	2006-12-12	1802.79	0.007187
CSI1491	2006-12-13	1803.86	0.000592
CSI1492	2006-12-14	1836.14	0.017899
CSI1493	2006-12-15	1867.64	0.017152
CSI1494	2006-12-18	1916.11	0.025954
CSI1495	2006-12-19	1921.44	0.002785
CSI1496	2006-12-20	1936.55	0.00786
CSI1497	2006-12-21	1908.98	-0.014233
CSI1498	2006-12-22	1895.64	-0.006989
CSI1499	2006-12-25	1939.1	0.022926
CSI1500	2006-12-26	1938.24	-0.000447
CSI1501	2006-12-27	1982.88	0.023031
CSI1502	2006-12-28	1979.93	-0.001485
CSI1503	2006-12-29	2041.05	0.030867
CSI1504	2007-01-04	2067.09	0.012761
CSI1505	2007-01-05	2072.88	0.002802
CSI1506	2007-01-08	2131.56	0.028305
CSI1507	2007-01-09	2200.09	0.03215
CSI1508	2007-01-10	2255.97	0.025399
CSI1509	2007-01-11	2231.63	-0.010788
CSI1510	2007-01-12	2173.75	-0.025937
CSI1511	2007-01-15	2287.34	0.052258
CSI1512	2007-01-16	2353.87	0.029087
CSI1513	2007-01-17	2308.93	-0.019093
CSI1514	2007-01-18	2317.09	0.003536
CSI1515	2007-01-19	2396.09	0.034094
CSI1516	2007-01-22	2491.31	0.03974
CSI1517	2007-01-23	2508.13	0.00675
CSI1518	2007-01-24	2536.43	0.011283
CSI1519	2007-01-25	2452.83	-0.032959
CSI1520	2007-01-26	2512.92	0.024499
CSI1521	2007-01-29	2576.92	0.025466
CSI1522	2007-01-30	2551.88	-0.009714
CSI1523	2007-01-31	2385.33	-0.065265
CSI1524	2007-02-01	2395.17	0.004124
CSI1525	2007-02-02	2298	-0.040569
CSI1526	2007-02-05	2271.8	-0.011404
CSI1527	2007-02-06	2316.04	0.019475
CSI1528	2007-02-07	2369.79	0.023206
CSI1529	2007-02-08	2410.6	0.017223
CSI1530	2007-02-09	2397.25	-0.005541
CSI1531	2007-02-12	2485.39	0.03677
CSI1532	2007-02-13	2522.63	0.014983
CSI1533	2007-02-14	2588.35	0.026052
CSI1534	2007-02-15	2668.63	0.031017
CSI1535	2007-02-16	2676.74	0.003036
CSI1536	2007-02-26	2707.68	0.011559
CSI1537	2007-02-27	2457.49	-0.092398
CSI1538	2007-02-28	2544.57	0.035434
CSI1539	2007-03-01	2473.54	-0.027913
CSI1540	2007-03-02	2508.73	0.014225
CSI1541	2007-03-05	2475.61	-0.013203
CSI1542	2007-03-06	2520.29	0.018051
CSI1543	2007-03-07	2589.44	0.027435
CSI1544	2007-03-08	2627.63	0.01475
CSI1545	2007-03-09	2611.39	-0.006179
CSI1546	2007-03-12	2616.17	0.00183
CSI1547	2007-03-13	2640.17	0.009173
CSI1548	2007-03-14	2597.36	-0.016216
CSI1549	2007-03-15	2645.55	0.018553
CSI1550	2007-03-16	2604.23	-0.015619
CSI1551	2007-03-19	2659.41	0.021191
CSI1552	2007-03-20	2672.77	0.005023
CSI1553	2007-03-21	2702.6	0.011159
CSI1554	2007-03-22	2711.32	0.003228
CSI1555	2007-03-23	2716.27	0.001823
CSI1556	2007-03-26	2764.03	0.017586
CSI1557	2007-03-27	2784.02	0.007232
CSI1558	2007-03-28	2797.65	0.004894
CSI1559	2007-03-29	2783.3	-0.005127
CSI1560	2007-03-30	2781.78	-0.000546
CSI1561	2007-04-02	2850.11	0.024561
CSI1562	2007-04-03	2888.11	0.013336
CSI1563	2007-04-04	2911.82	0.008208
CSI1564	2007-04-05	2945.04	0.01141
CSI1565	2007-04-06	2972.01	0.009155
CSI1566	2007-04-09	3038.17	0.022262
CSI1567	2007-04-10	3081.57	0.014284
CSI1568	2007-04-11	3121.32	0.0129
CSI1569	2007-04-12	3176.44	0.017659
CSI1570	2007-04-13	3169.23	-0.002268
CSI1571	2007-04-16	3256	0.027377
CSI1572	2007-04-17	3283.6	0.008479
CSI1573	2007-04-18	3304.5	0.006364
CSI1574	2007-04-19	3150.3	-0.046663
CSI1575	2007-04-20	3289.28	0.044116
CSI1576	2007-04-23	3431.32	0.043181
CSI1577	2007-04-24	3445.2	0.004045
CSI1578	2007-04-25	3448.28	0.000895
CSI1579	2007-04-26	3493.58	0.013137
CSI1580	2007-04-27	3470.52	-0.0066
CSI1581	2007-04-30	3558.71	0.02541
CSI1582	2007-05-08	3686.03	0.035777
CSI1583	2007-05-09	3701.28	0.004136
CSI1584	2007-05-10	3724.51	0.006277
CSI1585	2007-05-11	3702.61	-0.005879
CSI1586	2007-05-14	3734.42	0.008591
CSI1587	2007-05-15	3604.64	-0.034753
CSI1588	2007-05-16	3700.29	0.026536
CSI1589	2007-05-17	3778.6	0.021165
CSI1590	2007-05-18	3776.63	-0.000523
CSI1591	2007-05-21	3831.44	0.014514
CSI1592	2007-05-22	3870.49	0.010191
CSI1593	2007-05-23	3938.95	0.017687
CSI1594	2007-05-24	3919.75	-0.004874
CSI1595	2007-05-25	3985.25	0.016711
CSI1596	2007-05-28	4072.58	0.021912
CSI1597	2007-05-29	4168.29	0.023501
CSI1598	2007-05-30	3886.46	-0.067613
CSI1599	2007-05-31	3927.95	0.010676
CSI1600	2007-06-01	3803.95	-0.031568
CSI1601	2007-06-04	3511.43	-0.0769
CSI1602	2007-06-05	3634.63	0.035086
CSI1603	2007-06-06	3677.58	0.011816
CSI1604	2007-06-07	3802.3	0.033915
CSI1605	2007-06-08	3837.87	0.009353
CSI1606	2007-06-11	3931.86	0.024491
CSI1607	2007-06-12	4036.11	0.026513
CSI1608	2007-06-13	4118.27	0.020356
CSI1609	2007-06-14	4075.82	-0.010307
CSI1610	2007-06-15	4099.38	0.00578
CSI1611	2007-06-18	4227.57	0.03127
CSI1612	2007-06-19	4253	0.006016
CSI1613	2007-06-20	4157.6	-0.022431
CSI1614	2007-06-21	4197.28	0.009544
CSI1615	2007-06-22	4051.43	-0.03475
CSI1616	2007-06-25	3877.59	-0.042907
CSI1617	2007-06-26	3928.21	0.013055
CSI1618	2007-06-27	4040.48	0.028581
CSI1619	2007-06-28	3858.52	-0.045035
CSI1620	2007-06-29	3764.08	-0.024477
CSI1621	2007-07-02	3757.66	-0.001706
CSI1622	2007-07-03	3832.23	0.019845
CSI1623	2007-07-04	3743.58	-0.023131
CSI1624	2007-07-05	3537.44	-0.055067
CSI1625	2007-07-06	3710.28	0.048863
CSI1626	2007-07-09	3821.3	0.029922
CSI1627	2007-07-10	3775.62	-0.011954
CSI1628	2007-07-11	3789.87	0.003775
CSI1629	2007-07-12	3816.92	0.007137
CSI1630	2007-07-13	3820.12	0.000839
CSI1631	2007-07-16	3697.97	-0.031977
CSI1632	2007-07-17	3789.65	0.024793
CSI1633	2007-07-18	3807.57	0.004729
CSI1634	2007-07-19	3807	-0.000152
CSI1635	2007-07-20	3971.88	0.043312
CSI1636	2007-07-23	4156.72	0.046537
CSI1637	2007-07-24	4161.35	0.001114
CSI1638	2007-07-25	4255.46	0.022615
CSI1639	2007-07-26	4303.19	0.011214
CSI1640	2007-07-27	4307.14	0.00092
CSI1641	2007-07-30	4410.3	0.02395
CSI1642	2007-07-31	4460.56	0.011398
CSI1643	2007-08-01	4290.48	-0.038131
CSI1644	2007-08-02	4436.19	0.033962
CSI1645	2007-08-03	4598.38	0.03656
CSI1646	2007-08-06	4703.98	0.022966
CSI1647	2007-08-07	4724.55	0.004371
CSI1648	2007-08-08	4668.09	-0.01195
CSI1649	2007-08-09	4777.29	0.023393
CSI1650	2007-08-10	4726.68	-0.010592
CSI1651	2007-08-13	4721.19	-0.001162
CSI1652	2007-08-14	4795.57	0.015754
CSI1653	2007-08-15	4798.75	0.000664
CSI1654	2007-08-16	4721.94	-0.016006
CSI1655	2007-08-17	4626.58	-0.020195
CSI1656	2007-08-20	4885.43	0.055947
CSI1657	2007-08-21	4972.71	0.017866
CSI1658	2007-08-22	5051.69	0.015882
CSI1659	2007-08-23	5135.93	0.016676
CSI1660	2007-08-24	5217.58	0.015898
CSI1661	2007-08-27	5243.15	0.0049
CSI1662	2007-08-28	5251.77	0.001645
CSI1663	2007-08-29	5171.82	-0.015223
CSI1664	2007-08-30	5241.23	0.01342
CSI1665	2007-08-31	5296.81	0.010605
CSI1666	2007-09-03	5419.17	0.0231
CSI1667	2007-09-04	5360.33	-0.010857
CSI1668	2007-09-05	5363.25	0.000544
CSI1669	2007-09-06	5412.04	0.009096
CSI1670	2007-09-07	5294.79	-0.021663
CSI1671	2007-09-10	5377.22	0.015568
CSI1672	2007-09-11	5124.09	-0.047074
CSI1673	2007-09-12	5202.86	0.015371
CSI1674	2007-09-13	5349.97	0.028276
CSI1675	2007-09-14	5397.28	0.008843
CSI1676	2007-09-17	5498.91	0.01883
CSI1677	2007-09-18	5476.84	-0.004013
CSI1678	2007-09-19	5419.27	-0.010512
CSI1679	2007-09-20	5494.92	0.013959
CSI1680	2007-09-21	5468.1	-0.00488
CSI1681	2007-09-24	5513.9	0.008375
CSI1682	2007-09-25	5454.62	-0.010751
CSI1683	2007-09-26	5361.02	-0.017159
CSI1684	2007-09-27	5427.66	0.01243
CSI1685	2007-09-28	5580.81	0.028218
CSI1686	2007-10-08	5653.14	0.012959
CSI1687	2007-10-09	5675.93	0.004032
CSI1688	2007-10-10	5685.76	0.001732
CSI1689	2007-10-11	5760.08	0.013071
CSI1690	2007-10-12	5737.22	-0.003968
CSI1691	2007-10-15	5821.45	0.014681
CSI1692	2007-10-16	5877.2	0.009578
CSI1693	2007-10-17	5824.12	-0.009032
CSI1694	2007-10-18	5615.75	-0.035777
CSI1695	2007-10-19	5614.06	-0.0003
CSI1696	2007-10-22	5472.68	-0.025184
CSI1697	2007-10-23	5540.09	0.012318
CSI1698	2007-10-24	5588.01	0.00865
CSI1699	2007-10-25	5333.79	-0.045494
CSI1700	2007-10-26	5394.81	0.011439
CSI1701	2007-10-29	5508.36	0.021048
CSI1702	2007-10-30	5596.07	0.015923
CSI1703	2007-10-31	5688.54	0.016525
CSI1704	2007-11-01	5605.23	-0.014645
CSI1705	2007-11-02	5472.93	-0.023603
CSI1706	2007-11-05	5360.31	-0.020579
CSI1707	2007-11-06	5317.55	-0.007976
CSI1708	2007-11-07	5350.63	0.006221
CSI1709	2007-11-08	5093.67	-0.048024
CSI1710	2007-11-09	5040.52	-0.010433
CSI1711	2007-11-12	4978.25	-0.012354
CSI1712	2007-11-13	4939.24	-0.007836
CSI1713	2007-11-14	5145.89	0.041837
CSI1714	2007-11-15	5081.11	-0.012588
CSI1715	2007-11-16	5007.66	-0.014456
CSI1716	2007-11-19	4994.42	-0.002645
CSI1717	2007-11-20	5069.38	0.01501
CSI1718	2007-11-21	4997.62	-0.014156
CSI1719	2007-11-22	4772.62	-0.045022
CSI1720	2007-11-23	4856.16	0.017505
CSI1721	2007-11-26	4800.08	-0.011548
CSI1722	2007-11-27	4711.15	-0.018527
CSI1723	2007-11-28	4648.75	-0.013245
CSI1724	2007-11-29	4842.07	0.041585
CSI1725	2007-11-30	4737.41	-0.021615
CSI1726	2007-12-03	4772.67	0.007444
CSI1727	2007-12-04	4829.21	0.011847
CSI1728	2007-12-05	4965.95	0.028314
CSI1729	2007-12-06	4971.06	0.001029
CSI1730	2007-12-07	5041.35	0.014141
CSI1731	2007-12-10	5133.56	0.018291
CSI1732	2007-12-11	5140	0.001254
CSI1733	2007-12-12	5077.39	-0.012181
CSI1734	2007-12-13	4884.3	-0.03803
CSI1735	2007-12-14	4977.65	0.019113
CSI1736	2007-12-17	4857.29	-0.024181
CSI1737	2007-12-18	4829.91	-0.005637
CSI1738	2007-12-19	4946.29	0.024095
CSI1739	2007-12-20	5037.19	0.018379
CSI1740	2007-12-21	5101.85	0.012836
CSI1741	2007-12-24	5207.13	0.020636
CSI1742	2007-12-25	5216.81	0.001859
CSI1743	2007-12-26	5265.03	0.009242
CSI1744	2007-12-27	5367.53	0.019469
CSI1745	2007-12-28	5338.27	-0.00545
CSI1746	2008-01-02	5385.1	0.008772
CSI1747	2008-01-03	5422.03	0.006858
CSI1748	2008-01-04	5483.65	0.011364
CSI1749	2008-01-07	5556.59	0.013302
CSI1750	2008-01-08	5528.05	-0.005136
CSI1751	2008-01-09	5613.76	0.015503
CSI1752	2008-01-10	5672.15	0.010402
CSI1753	2008-01-11	5699.15	0.004759
CSI1754	2008-01-14	5731.76	0.005722
CSI1755	2008-01-15	5696.45	-0.00616
CSI1756	2008-01-16	5505.72	-0.033483
CSI1757	2008-01-17	5365.62	-0.025445
CSI1758	2008-01-18	5414.47	0.009103
CSI1759	2008-01-21	5145.73	-0.049633
CSI1760	2008-01-22	4753.87	-0.076154
CSI1761	2008-01-23	4975.11	0.04654
CSI1762	2008-01-24	5027.21	0.010473
CSI1763	2008-01-25	5077.43	0.009989
CSI1764	2008-01-28	4731.88	-0.068055
CSI1765	2008-01-29	4762.08	0.006382
CSI1766	2008-01-30	4710.65	-0.0108
CSI1767	2008-01-31	4620.4	-0.019159
CSI1768	2008-02-01	4571.94	-0.010487
CSI1769	2008-02-04	4950.12	0.082717
CSI1770	2008-02-05	4921.83	-0.005716
CSI1771	2008-02-13	4816.08	-0.021485
CSI1772	2008-02-14	4880.25	0.013324
CSI1773	2008-02-15	4813.31	-0.013717
CSI1774	2008-02-18	4910.99	0.020294
CSI1775	2008-02-19	5020.75	0.02235
CSI1776	2008-02-20	4908.72	-0.022315
CSI1777	2008-02-21	4876.03	-0.006659
CSI1778	2008-02-22	4702.24	-0.035641
CSI1779	2008-02-25	4519.78	-0.038802
CSI1780	2008-02-26	4515.53	-0.00094
CSI1781	2008-02-27	4639.77	0.027513
CSI1782	2008-02-28	4622.06	-0.003817
CSI1783	2008-02-29	4674.55	0.011357
CSI1784	2008-03-03	4790.74	0.024857
CSI1785	2008-03-04	4671.15	-0.024964
CSI1786	2008-03-05	4628.72	-0.009082
CSI1787	2008-03-06	4685.03	0.012164
CSI1788	2008-03-07	4621.69	-0.013521
CSI1789	2008-03-10	4431.59	-0.041131
CSI1790	2008-03-11	4441.18	0.002165
CSI1791	2008-03-12	4309.65	-0.029617
CSI1792	2008-03-13	4198.96	-0.025684
CSI1793	2008-03-14	4157.87	-0.009786
CSI1794	2008-03-17	3965.28	-0.04632
CSI1795	2008-03-18	3763.95	-0.050773
CSI1796	2008-03-19	3888.86	0.033187
CSI1797	2008-03-20	4001.83	0.02905
CSI1798	2008-03-21	4037.83	0.008995
CSI1799	2008-03-24	3857.09	-0.044761
CSI1800	2008-03-25	3905.77	0.012622
CSI1801	2008-03-26	3914.37	0.002201
CSI1802	2008-03-27	3748.92	-0.042267
CSI1803	2008-03-28	3918.16	0.045143
CSI1804	2008-03-31	3790.53	-0.032573
CSI1805	2008-04-01	3582.85	-0.054788
CSI1806	2008-04-02	3547.98	-0.009735
CSI1807	2008-04-03	3650.7	0.028952
CSI1808	2008-04-07	3845.82	0.053448
CSI1809	2008-04-08	3891.06	0.011763
CSI1810	2008-04-09	3688.12	-0.052154
CSI1811	2008-04-10	3754.72	0.018055
CSI1812	2008-04-11	3783.73	0.007727
CSI1813	2008-04-14	3536.33	-0.065386
CSI1814	2008-04-15	3583.3	0.013283
CSI1815	2008-04-16	3494.02	-0.024916
CSI1816	2008-04-17	3386.63	-0.030734
CSI1817	2008-04-18	3272.5	-0.0337
CSI1818	2008-04-21	3267.55	-0.001511
CSI1819	2008-04-22	3296.28	0.00879
CSI1820	2008-04-23	3453.73	0.047766
CSI1821	2008-04-24	3774.5	0.092879
CSI1822	2008-04-25	3803.07	0.007568
CSI1823	2008-04-28	3729.15	-0.019436
CSI1824	2008-04-29	3776.94	0.012815
CSI1825	2008-04-30	3959.12	0.048234
CSI1826	2008-05-05	4055.78	0.024415
CSI1827	2008-05-06	4010.89	-0.011068
CSI1828	2008-05-07	3821.32	-0.047264
CSI1829	2008-05-08	3925.04	0.027143
CSI1830	2008-05-09	3878.92	-0.011749
CSI1831	2008-05-12	3904.92	0.006702
CSI1832	2008-05-13	3851.69	-0.013632
CSI1833	2008-05-14	3975.78	0.032218
CSI1834	2008-05-15	3948.09	-0.006966
CSI1835	2008-05-16	3936.12	-0.003031
CSI1836	2008-05-19	3914.07	-0.005602
CSI1837	2008-05-20	3710.82	-0.051929
CSI1838	2008-05-21	3783.05	0.019465
CSI1839	2008-05-22	3711.44	-0.018928
CSI1840	2008-05-23	3675.15	-0.00978
CSI1841	2008-05-26	3559.22	-0.031544
CSI1842	2008-05-27	3576.2	0.004771
CSI1843	2008-05-28	3676.23	0.027972
CSI1844	2008-05-29	3580.87	-0.02594
CSI1845	2008-05-30	3611.33	0.008507
CSI1846	2008-06-02	3625.83	0.004014
CSI1847	2008-06-03	3614.11	-0.003231
CSI1848	2008-06-04	3546.92	-0.018592
CSI1849	2008-06-05	3512.14	-0.009805
CSI1850	2008-06-06	3489.5	-0.006445
CSI1851	2008-06-10	3206.56	-0.081083
CSI1852	2008-06-11	3140.3	-0.020665
CSI1853	2008-06-12	3084.63	-0.017726
CSI1854	2008-06-13	2979.12	-0.034207
CSI1855	2008-06-16	2952.24	-0.009021
CSI1856	2008-06-17	2842.68	-0.037113
CSI1857	2008-06-18	2991.27	0.052274
CSI1858	2008-06-19	2773.08	-0.072945
CSI1859	2008-06-20	2849.67	0.02762
CSI1860	2008-06-23	2789.94	-0.020959
CSI1861	2008-06-24	2851.92	0.022213
CSI1862	2008-06-25	2969.54	0.041243
CSI1863	2008-06-26	2980.91	0.003829
CSI1864	2008-06-27	2816.02	-0.055314
CSI1865	2008-06-30	2791.82	-0.008594
CSI1866	2008-07-01	2698.35	-0.033481
CSI1867	2008-07-02	2699.6	0.000463
CSI1868	2008-07-03	2760.61	0.022602
CSI1869	2008-07-04	2741.85	-0.006796
CSI1870	2008-07-07	2882.76	0.051393
CSI1871	2008-07-08	2901.84	0.006618
CSI1872	2008-07-09	3015.13	0.039039
CSI1873	2008-07-10	2973.73	-0.01373
CSI1874	2008-07-11	2953.5	-0.006803
CSI1875	2008-07-14	2975.87	0.007576
CSI1876	2008-07-15	2852.98	-0.041297
CSI1877	2008-07-16	2745.6	-0.037639
CSI1878	2008-07-17	2718.07	-0.010026
CSI1879	2008-07-18	2815.46	0.035832
CSI1880	2008-07-21	2911.05	0.033951
CSI1881	2008-07-22	2904.74	-0.002167
CSI1882	2008-07-23	2883.32	-0.007375
CSI1883	2008-07-24	2977.36	0.032616
CSI1884	2008-07-25	2939.2	-0.012817
CSI1885	2008-07-28	2960.85	0.007366
CSI1886	2008-07-29	2905.63	-0.01865
CSI1887	2008-07-30	2884.38	-0.007312
CSI1888	2008-07-31	2805.21	-0.027449
CSI1889	2008-08-01	2840.79	0.012683
CSI1890	2008-08-04	2773.15	-0.02381
CSI1891	2008-08-05	2703.08	-0.025268
CSI1892	2008-08-06	2721.69	0.006886
CSI1893	2008-08-07	2720.44	-0.00046
CSI1894	2008-08-08	2591.46	-0.047411
CSI1895	2008-08-11	2456.81	-0.051959
CSI1896	2008-08-12	2444.16	-0.005151
CSI1897	2008-08-13	2444.67	0.000212
CSI1898	2008-08-14	2443.51	-0.000475
CSI1899	2008-08-15	2447.61	0.001679
CSI1900	2008-08-18	2313.4	-0.054834
CSI1901	2008-08-19	2348.47	0.015159
CSI1902	2008-08-20	2532.94	0.078548
CSI1903	2008-08-21	2443.98	-0.035122
CSI1904	2008-08-22	2404.93	-0.015978
CSI1905	2008-08-25	2400.55	-0.001821
CSI1906	2008-08-26	2331.53	-0.02875
CSI1907	2008-08-27	2325.29	-0.002676
CSI1908	2008-08-28	2335.86	0.004547
CSI1909	2008-08-29	2391.64	0.023878
CSI1910	2008-09-01	2309.17	-0.034482
CSI1911	2008-09-02	2285.41	-0.010289
CSI1912	2008-09-03	2245.96	-0.01726
CSI1913	2008-09-04	2251.15	0.002307
CSI1914	2008-09-05	2183.43	-0.03008
CSI1915	2008-09-08	2126.52	-0.026066
CSI1916	2008-09-09	2139.15	0.005938
CSI1917	2008-09-10	2143.18	0.001884
CSI1918	2008-09-11	2072.13	-0.033152
CSI1919	2008-09-12	2077.85	0.00276
CSI1920	2008-09-16	2000.65	-0.037151
CSI1921	2008-09-17	1929.14	-0.035746
CSI1922	2008-09-18	1895.99	-0.017181
CSI1923	2008-09-19	2073.11	0.09342
CSI1924	2008-09-22	2207.61	0.064879
CSI1925	2008-09-23	2123.48	-0.038112
CSI1926	2008-09-24	2138.85	0.00724
CSI1927	2008-09-25	2223.53	0.039591
CSI1928	2008-09-26	2243.66	0.009051
CSI1929	2008-10-06	2128.7	-0.051238
CSI1930	2008-10-07	2102.45	-0.012331
CSI1931	2008-10-08	2022.88	-0.037845
CSI1932	2008-10-09	1995.3	-0.013636
CSI1933	2008-10-10	1906.96	-0.044273
CSI1934	2008-10-13	1985.49	0.041179
CSI1935	2008-10-14	1934.62	-0.025619
CSI1936	2008-10-15	1914.36	-0.010474
CSI1937	2008-10-16	1820.9	-0.048817
CSI1938	2008-10-17	1833.26	0.006787
CSI1939	2008-10-20	1896.73	0.034622
CSI1940	2008-10-21	1881.41	-0.008081
CSI1941	2008-10-22	1833.32	-0.025557
CSI1942	2008-10-23	1834.78	0.000795
CSI1943	2008-10-24	1781.6	-0.028985
CSI1944	2008-10-27	1654.67	-0.071243
CSI1945	2008-10-28	1705.82	0.030912
CSI1946	2008-10-29	1658.22	-0.027903
CSI1947	2008-10-30	1697.66	0.02378
CSI1948	2008-10-31	1663.66	-0.020025
CSI1949	2008-11-03	1653.54	-0.006082
CSI1950	2008-11-04	1627.76	-0.015593
CSI1951	2008-11-05	1691.42	0.03911
CSI1952	2008-11-06	1649.78	-0.024621
CSI1953	2008-11-07	1677.83	0.017003
CSI1954	2008-11-10	1801.67	0.073809
CSI1955	2008-11-11	1781.36	-0.01127
CSI1956	2008-11-12	1801.82	0.011487
CSI1957	2008-11-13	1874.08	0.040103
CSI1958	2008-11-14	1943.65	0.037123
CSI1959	2008-11-17	1987.22	0.022417
CSI1960	2008-11-18	1839.82	-0.074177
CSI1961	2008-11-19	1953.16	0.061606
CSI1962	2008-11-20	1932.43	-0.010616
CSI1963	2008-11-21	1920.73	-0.006051
CSI1964	2008-11-24	1837.64	-0.043261
CSI1965	2008-11-25	1834.29	-0.001822
CSI1966	2008-11-26	1843.49	0.005016
CSI1967	2008-11-27	1870.47	0.014634
CSI1968	2008-11-28	1829.92	-0.021678
CSI1969	2008-12-01	1864.2	0.018734
CSI1970	2008-12-02	1868.63	0.002374
CSI1971	2008-12-03	1952.67	0.044972
CSI1972	2008-12-04	1982.93	0.015497
CSI1973	2008-12-05	2013.18	0.015254
CSI1974	2008-12-08	2095.04	0.040663
CSI1975	2008-12-09	2040.85	-0.025865
CSI1976	2008-12-10	2096.39	0.027217
CSI1977	2008-12-11	2046.34	-0.023877
CSI1978	2008-12-12	1960.38	-0.042005
CSI1979	2008-12-15	1975.03	0.007475
CSI1980	2008-12-16	1994.45	0.009831
CSI1981	2008-12-17	2001.42	0.003495
CSI1982	2008-12-18	2045.1	0.021826
CSI1983	2008-12-19	2052.11	0.003429
CSI1984	2008-12-22	2017.55	-0.016844
CSI1985	2008-12-23	1918.95	-0.048868
CSI1986	2008-12-24	1887.07	-0.016613
CSI1987	2008-12-25	1870.77	-0.008643
CSI1988	2008-12-26	1862.1	-0.004634
CSI1989	2008-12-29	1854.76	-0.003941
CSI1990	2008-12-30	1833.44	-0.011496
CSI1991	2008-12-31	1817.72	-0.00857
CSI1992	2009-01-05	1882.96	0.035889
CSI1993	2009-01-06	1942.8	0.031778
CSI1994	2009-01-07	1931.18	-0.00598
CSI1995	2009-01-08	1887.99	-0.022363
CSI1996	2009-01-09	1918.36	0.016088
CSI1997	2009-01-12	1920.69	0.00121
CSI1998	2009-01-13	1876.19	-0.02317
CSI1999	2009-01-14	1955.24	0.042138
CSI2000	2009-01-15	1954.87	-0.000189
CSI2001	2009-01-16	1990.21	0.018078
CSI2002	2009-01-19	2012.46	0.01118
CSI2003	2009-01-20	2025.19	0.006323
CSI2004	2009-01-21	2021.71	-0.001718
CSI2005	2009-01-22	2044.55	0.011298
CSI2006	2009-01-23	2032.68	-0.005805
CSI2007	2009-02-02	2057.06	0.011994
CSI2008	2009-02-03	2108.91	0.025204
CSI2009	2009-02-04	2166.41	0.027267
CSI2010	2009-02-05	2150.97	-0.007128
CSI2011	2009-02-06	2237.28	0.040126
CSI2012	2009-02-09	2296.67	0.026547
CSI2013	2009-02-10	2326.75	0.013099
CSI2014	2009-02-11	2331.14	0.001884
CSI2015	2009-02-12	2318.34	-0.005489
CSI2016	2009-02-13	2399.06	0.034819
CSI2017	2009-02-16	2462.25	0.026335
CSI2018	2009-02-17	2385.29	-0.031253
CSI2019	2009-02-18	2275.84	-0.045885
CSI2020	2009-02-19	2298.41	0.009917
CSI2021	2009-02-20	2344.32	0.019974
CSI2022	2009-02-23	2410.48	0.028222
CSI2023	2009-02-24	2301.85	-0.045067
CSI2024	2009-02-25	2304.25	0.001044
CSI2025	2009-02-26	2190.19	-0.049502
CSI2026	2009-02-27	2140.49	-0.02269
CSI2027	2009-03-02	2164.67	0.011295
CSI2028	2009-03-03	2142.15	-0.0104
CSI2029	2009-03-04	2285.15	0.066753
CSI2030	2009-03-05	2304.92	0.008652
CSI2031	2009-03-06	2286.58	-0.007958
CSI2032	2009-03-09	2202.53	-0.036758
CSI2033	2009-03-10	2240.78	0.017369
CSI2034	2009-03-11	2220.38	-0.009105
CSI2035	2009-03-12	2215.7	-0.002108
CSI2036	2009-03-13	2205.42	-0.004639
CSI2037	2009-03-16	2241.61	0.01641
CSI2038	2009-03-17	2322.4	0.036041
CSI2039	2009-03-18	2332.65	0.004413
CSI2040	2009-03-19	2382.56	0.021397
CSI2041	2009-03-20	2379.84	-0.001144
CSI2042	2009-03-23	2439.4	0.025026
CSI2043	2009-03-24	2451.78	0.005078
CSI2044	2009-03-25	2401.33	-0.020579
CSI2045	2009-03-26	2479.79	0.032674
CSI2046	2009-03-27	2498.93	0.007719
CSI2047	2009-03-30	2484.49	-0.00578
CSI2048	2009-03-31	2507.79	0.009379
CSI2049	2009-04-01	2548.22	0.016123
CSI2050	2009-04-02	2576.4	0.011058
CSI2051	2009-04-03	2570.5	-0.002289
CSI2052	2009-04-07	2576.95	0.002508
CSI2053	2009-04-08	2479.35	-0.037875
CSI2054	2009-04-09	2517.67	0.015456
CSI2055	2009-04-10	2595.53	0.030926
CSI2056	2009-04-13	2656.52	0.023497
CSI2057	2009-04-14	2676.87	0.007662
CSI2058	2009-04-15	2686.99	0.00378
CSI2059	2009-04-16	2687.11	4.3e-05
CSI2060	2009-04-17	2650.69	-0.013552
CSI2061	2009-04-20	2707.67	0.021495
CSI2062	2009-04-21	2675.44	-0.011901
CSI2063	2009-04-22	2576.28	-0.037063
CSI2064	2009-04-23	2593.56	0.006709
CSI2065	2009-04-24	2572.89	-0.007972
CSI2066	2009-04-27	2513.29	-0.023163
CSI2067	2009-04-28	2518.53	0.002085
CSI2068	2009-04-29	2605.37	0.03448
CSI2069	2009-04-30	2622.93	0.006738
CSI2070	2009-05-04	2714.3	0.034837
CSI2071	2009-05-05	2727.01	0.004684
CSI2072	2009-05-06	2764.98	0.013922
CSI2073	2009-05-07	2767.08	0.000758
CSI2074	2009-05-08	2789.22	0.008002
CSI2075	2009-05-11	2725.32	-0.022911
CSI2076	2009-05-12	2788.56	0.023207
CSI2077	2009-05-13	2814	0.009124
CSI2078	2009-05-14	2792.6	-0.007608
CSI2079	2009-05-15	2796.12	0.00126
CSI2080	2009-05-18	2810.57	0.00517
CSI2081	2009-05-19	2840.08	0.0105
CSI2082	2009-05-20	2812.86	-0.009584
CSI2083	2009-05-21	2750.01	-0.022346
CSI2084	2009-05-22	2740.68	-0.003394
CSI2085	2009-05-25	2752.72	0.004393
CSI2086	2009-05-26	2719.76	-0.011971
CSI2087	2009-05-27	2759.71	0.014688
CSI2088	2009-06-01	2858.34	0.035739
CSI2089	2009-06-02	2865.1	0.002364
CSI2090	2009-06-03	2939.39	0.025929
CSI2091	2009-06-04	2953.75	0.004887
CSI2092	2009-06-05	2939.31	-0.00489
CSI2093	2009-06-08	2948.48	0.00312
CSI2094	2009-06-09	2960.56	0.004096
CSI2095	2009-06-10	2989.59	0.009809
CSI2096	2009-06-11	2961.63	-0.009354
CSI2097	2009-06-12	2906.29	-0.018687
CSI2098	2009-06-15	2966.19	0.020613
CSI2099	2009-06-16	2961.22	-0.001676
CSI2100	2009-06-17	3010.59	0.016672
CSI2101	2009-06-18	3057.43	0.015558
CSI2102	2009-06-19	3080	0.007383
CSI2103	2009-06-22	3082.56	0.000832
CSI2104	2009-06-23	3083.9	0.000432
CSI2105	2009-06-24	3120.73	0.011944
CSI2106	2009-06-25	3117.92	-0.0009
CSI2107	2009-06-26	3128.42	0.003368
CSI2108	2009-06-29	3179.97	0.016478
CSI2109	2009-06-30	3166.47	-0.004245
CSI2110	2009-07-01	3237.9	0.022558
CSI2111	2009-07-02	3282.36	0.01373
CSI2112	2009-07-03	3327.14	0.013641
CSI2113	2009-07-06	3374.75	0.014312
CSI2114	2009-07-07	3340.49	-0.010152
CSI2115	2009-07-08	3352.27	0.003525
CSI2116	2009-07-09	3396.3	0.013136
CSI2117	2009-07-10	3398.31	0.000591
CSI2118	2009-07-13	3361.01	-0.010976
CSI2119	2009-07-14	3454.75	0.027891
CSI2120	2009-07-15	3493.3	0.011159
CSI2121	2009-07-16	3501.24	0.002271
CSI2122	2009-07-17	3519.81	0.005304
CSI2123	2009-07-20	3591.12	0.020261
CSI2124	2009-07-21	3539.83	-0.014283
CSI2125	2009-07-22	3606.92	0.018953
CSI2126	2009-07-23	3651.97	0.012488
CSI2127	2009-07-24	3667.56	0.004268
CSI2128	2009-07-27	3743.63	0.020741
CSI2129	2009-07-28	3755.82	0.003257
CSI2130	2009-07-29	3558.51	-0.052534
CSI2131	2009-07-30	3634.82	0.021444
CSI2132	2009-07-31	3734.62	0.027458
CSI2133	2009-08-03	3787.03	0.014034
CSI2134	2009-08-04	3786.61	-0.00011
CSI2135	2009-08-05	3740.94	-0.012063
CSI2136	2009-08-06	3663.12	-0.020801
CSI2137	2009-08-07	3555.09	-0.02949
CSI2138	2009-08-10	3544.54	-0.002969
CSI2139	2009-08-11	3556.38	0.003339
CSI2140	2009-08-12	3397.4	-0.044701
CSI2141	2009-08-13	3440.82	0.01278
CSI2142	2009-08-14	3344.46	-0.028004
CSI2143	2009-08-17	3140.27	-0.061053
CSI2144	2009-08-18	3171.99	0.010099
CSI2145	2009-08-19	3014.57	-0.049628
CSI2146	2009-08-20	3144.39	0.043065
CSI2147	2009-08-21	3203.62	0.018838
CSI2148	2009-08-24	3229.6	0.008108
CSI2149	2009-08-25	3109.83	-0.037085
CSI2150	2009-08-26	3172.39	0.020116
CSI2151	2009-08-27	3156.3	-0.00507
CSI2152	2009-08-28	3046.78	-0.034699
CSI2153	2009-08-31	2830.27	-0.071062
CSI2154	2009-09-01	2843.7	0.004745
CSI2155	2009-09-02	2890.93	0.016607
CSI2156	2009-09-03	3051.96	0.055705
CSI2157	2009-09-04	3077.14	0.00825
CSI2158	2009-09-07	3104.21	0.008796
CSI2159	2009-09-08	3170.97	0.021506
CSI2160	2009-09-09	3194.91	0.00755
CSI2161	2009-09-10	3162.91	-0.010014
CSI2162	2009-09-11	3238.13	0.023782
CSI2163	2009-09-14	3293.39	0.017066
CSI2164	2009-09-15	3302.64	0.002808
CSI2165	2009-09-16	3258.24	-0.013446
CSI2166	2009-09-17	3320.1	0.018986
CSI2167	2009-09-18	3199.69	-0.036266
CSI2168	2009-09-21	3208.6	0.002786
CSI2169	2009-09-22	3131.03	-0.024178
CSI2170	2009-09-23	3060.07	-0.022663
CSI2171	2009-09-24	3080.93	0.006816
CSI2172	2009-09-25	3058.53	-0.00727
CSI2173	2009-09-28	2972.64	-0.028081
CSI2174	2009-09-29	2972.29	-0.00012
CSI2175	2009-09-30	3004.8	0.010941
CSI2176	2009-10-09	3163.71	0.052883
CSI2177	2009-10-12	3151.63	-0.003817
CSI2178	2009-10-13	3198.52	0.014876
CSI2179	2009-10-14	3227.4	0.00903
CSI2180	2009-10-15	3239.64	0.003794
CSI2181	2009-10-16	3241.71	0.000638
CSI2182	2009-10-19	3329.16	0.026976
CSI2183	2009-10-20	3377.57	0.014543
CSI2184	2009-10-21	3369.28	-0.002454
CSI2185	2009-10-22	3347.32	-0.006519
CSI2186	2009-10-23	3413.25	0.019697
CSI2187	2009-10-26	3414.24	0.000289
CSI2188	2009-10-27	3314.72	-0.029148
CSI2189	2009-10-28	3329.33	0.004406
CSI2190	2009-10-29	3247.05	-0.024713
CSI2191	2009-10-30	3280.37	0.010262
CSI2192	2009-11-02	3392.8	0.034274
CSI2193	2009-11-03	3435.43	0.012562
CSI2194	2009-11-04	3453.89	0.005374
CSI2195	2009-11-05	3464.32	0.00302
CSI2196	2009-11-06	3483.02	0.005399
CSI2197	2009-11-09	3495.79	0.003665
CSI2198	2009-11-10	3503.78	0.002285
CSI2199	2009-11-11	3495.67	-0.002312
CSI2200	2009-11-12	3499.99	0.001235
CSI2201	2009-11-13	3518.72	0.005351
CSI2202	2009-11-16	3625.8	0.03043
CSI2203	2009-11-17	3628.35	0.000705
CSI2204	2009-11-18	3630.23	0.000517
CSI2205	2009-11-19	3642.44	0.003363
CSI2206	2009-11-20	3631.01	-0.003136
CSI2207	2009-11-23	3665.51	0.0095
CSI2208	2009-11-24	3548.08	-0.032036
CSI2209	2009-11-25	3629.63	0.022984
CSI2210	2009-11-26	3485.77	-0.039634
CSI2211	2009-11-27	3382.51	-0.029624
CSI2212	2009-11-30	3511.67	0.038184
CSI2213	2009-12-01	3560.83	0.014
CSI2214	2009-12-02	3597.33	0.01025
CSI2215	2009-12-03	3590.88	-0.001794
CSI2216	2009-12-04	3643.49	0.014652
CSI2217	2009-12-07	3668.83	0.006955
CSI2218	2009-12-08	3624.02	-0.012215
CSI2219	2009-12-09	3554.48	-0.019189
CSI2220	2009-12-10	3577.24	0.006403
CSI2221	2009-12-11	3575.02	-0.00062
CSI2222	2009-12-14	3612.75	0.010555
CSI2223	2009-12-15	3583.34	-0.008141
CSI2224	2009-12-16	3560.72	-0.006312
CSI2225	2009-12-17	3480.15	-0.022627
CSI2226	2009-12-18	3391.74	-0.025406
CSI2227	2009-12-21	3396.62	0.001441
CSI2228	2009-12-22	3305.54	-0.026815
CSI2229	2009-12-23	3336.48	0.009359
CSI2230	2009-12-24	3438.82	0.030672
CSI2231	2009-12-25	3424.78	-0.004081
CSI2232	2009-12-28	3478.43	0.015665
CSI2233	2009-12-29	3500.74	0.006412
CSI2234	2009-12-30	3558.86	0.016602
CSI2235	2009-12-31	3575.68	0.004728
CSI2236	2010-01-04	3535.23	-0.011314
CSI2237	2010-01-05	3564.04	0.008149
CSI2238	2010-01-06	3541.73	-0.00626
CSI2239	2010-01-07	3471.46	-0.019841
CSI2240	2010-01-08	3480.13	0.002499
CSI2241	2010-01-11	3482.05	0.000552
CSI2242	2010-01-12	3534.92	0.015182
CSI2243	2010-01-13	3421.14	-0.032185
CSI2244	2010-01-14	3469.05	0.014003
CSI2245	2010-01-15	3482.74	0.003945
CSI2246	2010-01-18	3500.68	0.005153
CSI2247	2010-01-19	3507.48	0.001942
CSI2248	2010-01-20	3394.43	-0.032231
CSI2249	2010-01-21	3408.57	0.004166
CSI2250	2010-01-22	3366.2	-0.012432
CSI2251	2010-01-25	3328.01	-0.011343
CSI2252	2010-01-26	3242.8	-0.025606
CSI2253	2010-01-27	3198.57	-0.01364
CSI2254	2010-01-28	3206.57	0.002502
CSI2255	2010-01-29	3204.16	-0.000753
CSI2256	2010-02-01	3152.71	-0.016057
CSI2257	2010-02-02	3146.19	-0.002067
CSI2258	2010-02-03	3230.72	0.026866
CSI2259	2010-02-04	3218.8	-0.003687
CSI2260	2010-02-05	3153.09	-0.020416
CSI2261	2010-02-08	3150.99	-0.000666
CSI2262	2010-02-09	3169.19	0.005777
CSI2263	2010-02-10	3214.13	0.01418
CSI2264	2010-02-11	3220.4	0.00195
CSI2265	2010-02-12	3251.28	0.009589
CSI2266	2010-02-22	3233.34	-0.005516
CSI2267	2010-02-23	3198.63	-0.010735
CSI2268	2010-02-24	3244.48	0.014334
CSI2269	2010-02-25	3292.13	0.014685
CSI2270	2010-02-26	3281.67	-0.003178
CSI2271	2010-03-01	3324.42	0.013029
CSI2272	2010-03-02	3311.24	-0.003967
CSI2273	2010-03-03	3335.08	0.007201
CSI2274	2010-03-04	3250.57	-0.025339
CSI2275	2010-03-05	3259.76	0.002828
CSI2276	2010-03-08	3286.18	0.008103
CSI2277	2010-03-09	3305.86	0.00599
CSI2278	2010-03-10	3279.69	-0.007916
CSI2279	2010-03-11	3276.71	-0.000911
CSI2280	2010-03-12	3233.13	-0.0133
CSI2281	2010-03-15	3183.18	-0.015447
CSI2282	2010-03-16	3203.97	0.006531
CSI2283	2010-03-17	3273.92	0.021831
CSI2284	2010-03-18	3267.55	-0.001943
CSI2285	2010-03-19	3293.87	0.008054
CSI2286	2010-03-22	3302.63	0.002659
CSI2287	2010-03-23	3275.57	-0.008192
CSI2288	2010-03-24	3276.67	0.000335
CSI2289	2010-03-25	3229.13	-0.014509
CSI2290	2010-03-26	3275	0.014206
CSI2291	2010-03-29	3358.54	0.025508
CSI2292	2010-03-30	3366.71	0.002432
CSI2293	2010-03-31	3345.61	-0.006268
CSI2294	2010-04-01	3391.94	0.013847
CSI2295	2010-04-02	3407.35	0.004543
CSI2296	2010-04-06	3405.15	-0.000646
CSI2297	2010-04-07	3386.95	-0.005344
CSI2298	2010-04-08	3346.74	-0.011871
[truncated: 2,845 more rows]

## Sheet: 000510
stkcd	date	price	rit
510	12180	17.2	16.2
510	12183	15	-0.127907
510	12184	15.3	0.02
510	12185	16.25	0.062092
510	12186	16.7	0.027692
510	12187	16.45	-0.01497
510	12190	15.4	-0.06383
510	12191	15.65	0.016234
510	12192	15.05	-0.038339
510	12193	15	-0.003322
510	12194	14.6	-0.026667
510	12197	13.2	-0.09589
510	12198	13.45	0.018939
510	12199	12.8	-0.048327
510	12200	12.45	-0.027344
510	12201	12.25	-0.016064
510	12204	13.2	0.077551
510	12205	12.8	-0.030303
510	12206	13.85	0.082031
510	12207	14.35	0.036101
510	12208	13.9	-0.031359
510	12211	13.75	-0.010791
510	12212	14.45	0.050909
510	12213	14.2	-0.017301
510	12214	14.2	0
510	12215	13.7	-0.035211
510	12218	13.2	-0.036496
510	12219	13.35	0.011364
510	12220	12.85	-0.037453
510	12221	12.95	0.007782
510	12222	13.95	0.07722
510	12225	13.7	-0.017921
510	12226	13.8	0.007299
510	12227	13.9	0.007246
510	12228	14.3	0.028777
510	12229	13.85	-0.031469
510	12232	13.9	0.00361
510	12233	14.05	0.010791
510	12234	13.75	-0.021352
510	12235	13.5	-0.018182
510	12236	14.05	0.040741
510	12239	10.5	-0.252669
510	12240	10.2	-0.028571
510	12241	10.2	0
510	12242	10.15	-0.004902
510	12243	9.95	-0.019704
510	12246	9.6	-0.035176
510	12247	9.55	-0.005208
510	12248	9.45	-0.010471
510	12249	9	-0.047619
510	12250	9	0
510	12253	8.3	-0.077778
510	12254	8.5	0.024096
510	12255	7.95	-0.064706
510	12256	8.15	0.025157
510	12257	8.4	0.030675
510	12260	8.2	-0.02381
510	12261	8.5	0.036585
510	12262	8.55	0.005882
510	12263	8.8	0.02924
510	12264	9.4	0.068182
510	12267	9	-0.042553
510	12268	8.65	-0.038889
510	12269	9	0.040462
510	12270	9.4	0.044444
510	12271	9.2	-0.021277
510	12274	9.8	0.065217
510	12275	10.05	0.02551
510	12276	11.05	0.099502
510	12277	11.3	0.022624
510	12278	11.6	0.026549
510	12281	14	0.206897
510	12282	11.75	-0.160714
510	12283	12.15	0.034043
510	12284	11.8	-0.028807
510	12285	11.15	-0.055085
510	12288	10	-0.103139
510	12289	11.95	0.195
510	12290	11.25	-0.058577
510	12291	11.25	0
510	12292	10.8	-0.04
510	12295	11	0.018519
510	12296	11.05	0.004545
510	12297	10.5	-0.049774
510	12298	10.65	0.014286
510	12299	11.2	0.051643
510	12302	10.9	-0.026786
510	12303	10.8	-0.009174
510	12304	10.65	-0.013889
510	12305	10.65	0
510	12306	10.35	-0.028169
510	12309	10	-0.033816
510	12310	10.1	0.01
510	12311	9.75	-0.034653
510	12312	9.55	-0.020513
510	12316	10.35	0.08377
510	12317	10.1	-0.024155
510	12318	10.3	0.019802
510	12319	10.25	-0.004854
510	12320	9.7	-0.053659
510	12323	9.7	0
510	12324	9.85	0.015464
510	12325	10.15	0.030457
510	12326	10.15	0
510	12330	10.5	0.034483
510	12331	10.4	-0.009524
510	12332	10.25	-0.014423
510	12333	10.25	0
510	12334	10.2	-0.004878
510	12337	10.05	-0.014706
510	12338	10.1	0.004975
510	12339	10	-0.009901
510	12340	10	0
510	12341	10.1	0.01
510	12344	9.8	-0.029703
510	12345	9.8	0
510	12346	9.75	-0.005102
510	12347	9.6	-0.015385
510	12348	9.5	-0.010417
510	12351	9.2	-0.031579
510	12352	9.15	-0.005435
510	12353	9.2	0.005464
510	12354	9.35	0.016304
510	12355	9.2	-0.016043
510	12358	9	-0.021739
510	12359	9	0
510	12360	8.9	-0.011111
510	12361	8.8	-0.011236
510	12362	8.75	-0.005682
510	12365	9.15	0.045714
510	12366	8.95	-0.021858
510	12367	9.45	0.055866
510	12368	9.75	0.031746
510	12369	10.2	0.046154
510	12372	10.4	0.019608
510	12373	9.95	-0.043269
510	12374	10	0.005025
510	12375	10.55	0.055
510	12376	10.8	0.023697
510	12379	10.9	0.009259
510	12380	10.3	-0.055046
510	12381	10.15	-0.014563
510	12382	10.3	0.014778
510	12383	10.4	0.009709
510	12386	10.15	-0.024038
510	12387	10.1	-0.004926
510	12388	9.85	-0.024752
510	12389	9.85	0
510	12390	9.7	-0.015228
510	12393	9.7	0
510	12394	9.55	-0.015464
510	12395	9.6	0.005236
510	12396	9.55	-0.005208
510	12397	9.95	0.041885
510	12400	9.55	-0.040201
510	12401	9.9	0.036649
510	12402	10	0.010101
510	12403	9.7	-0.03
510	12404	9.55	-0.015464
510	12407	8.9	-0.068063
510	12408	9.15	0.02809
510	12409	8.85	-0.032787
510	12410	8.6	-0.028249
510	12411	8.8	0.023256
510	12414	8.5	-0.034091
510	12415	8.4	-0.011765
510	12416	8.15	-0.029762
510	12417	8.2	0.006135
510	12418	8	-0.02439
510	12421	7.6	-0.05
510	12422	7.5	-0.013158
510	12423	7.6	0.013333
510	12424	8.3	0.092105
510	12425	8.3	0
510	12428	8.4	0.012048
510	12429	8.05	-0.041667
510	12430	8	-0.006211
510	12431	8.05	0.00625
510	12432	7.75	-0.037267
510	12435	7.6	-0.019355
510	12436	7.9	0.039474
510	12437	7.55	-0.044304
510	12438	7.5	-0.006623
510	12439	7.55	0.006667
510	12442	7.5	-0.006623
510	12443	7.45	-0.006667
510	12444	7.3	-0.020134
510	12445	7.5	0.027397
510	12446	7.2	-0.04
510	12449	6.7	-0.069444
510	12450	6.65	-0.007463
510	12451	6.9	0.037594
510	12452	7.55	0.094203
510	12453	8.1	0.072848
510	12463	7.2	-0.111111
510	12464	7.25	0.006944
510	12465	7.15	-0.013793
510	12466	7.25	0.013986
510	12467	7.3	0.006897
510	12470	6.9	-0.054795
510	12471	7.3	0.057971
510	12472	7.25	-0.006849
510	12473	7.55	0.041379
510	12474	7.4	-0.019868
510	12477	7.25	-0.02027
510	12478	7.25	0
510	12479	7.15	-0.013793
510	12480	7.05	-0.013986
510	12481	6.9	-0.021277
510	12484	6.95	0.007246
510	12485	6.8	-0.021583
510	12486	6.85	0.007353
510	12487	6.7	-0.021898
510	12488	6.7	0
510	12491	7.1	0.059701
510	12492	6.75	-0.049296
510	12493	6.75	0
510	12494	6.75	0
510	12495	6.9	0.022222
510	12498	6.65	-0.036232
510	12499	6.65	0
510	12500	6.4	-0.037594
510	12501	6.25	-0.023438
510	12502	6.25	0
510	12505	6	-0.04
510	12506	6.3	0.05
510	12507	6.1	-0.031746
510	12508	5.9	-0.032787
510	12509	5.8	-0.016949
510	12512	5.75	-0.008621
510	12513	5.8	0.008696
510	12514	5.95	0.025862
510	12515	5.85	-0.016807
510	12516	5.55	-0.051282
510	12519	5.4	-0.027027
510	12520	5.4	0
510	12521	5.3	-0.018519
510	12522	4.9	-0.075472
510	12523	5.1	0.040816
510	12526	4.65	-0.088235
510	12527	4.35	-0.064516
510	12528	4	-0.08046
510	12529	4.4	0.1
510	12530	4.15	-0.056818
510	12533	4.35	0.048193
510	12534	4.85	0.114943
510	12535	5.26	0.084536
510	12536	5.01	-0.047529
510	12537	5.2	0.037924
510	12541	5.55	0.067308
510	12542	5.3	-0.045045
510	12543	5.15	-0.028302
510	12544	5.18	0.005825
510	12547	5.6	0.081081
510	12548	5.94	0.060714
510	12549	5.56	-0.063973
510	12550	5.41	-0.026978
510	12551	5.8	0.072089
510	12554	5.9	0.017241
510	12555	5.62	-0.047458
510	12556	5.58	-0.007117
510	12557	5.76	0.032258
510	12558	5.6	-0.027778
510	12561	5.53	-0.0125
510	12562	5.62	0.016275
510	12563	5.48	-0.024911
510	12564	5.39	-0.016423
510	12565	5.28	-0.020408
510	12568	4.85	-0.081439
510	12569	5	0.030928
510	12570	4.8	-0.04
510	12571	4.75	-0.010417
510	12572	4.8	0.010526
510	12575	4.68	-0.025
510	12576	4.64	-0.008547
510	12577	4.68	0.008621
510	12578	4.56	-0.025641
510	12579	4.53	-0.006579
510	12582	4.26	-0.059603
510	12583	4.13	-0.030516
510	12584	4.18	0.012107
510	12585	4.29	0.026316
510	12586	4.55	0.060606
510	12589	4.23	-0.07033
510	12590	4.2	-0.007092
510	12591	4.27	0.016667
510	12592	4.21	-0.014052
510	12593	4.14	-0.016627
510	12596	3.92	-0.05314
510	12597	3.87	-0.012755
510	12598	3.84	-0.007752
510	12599	3.89	0.013021
510	12600	3.76	-0.033419
510	12603	3.6	-0.042553
510	12607	3.7	0.027778
510	12610	3.53	-0.045946
510	12611	3.51	-0.005666
510	12612	3.57	0.017094
510	12613	3.5	-0.019608
510	12614	3.31	-0.054286
510	12617	3.13	-0.054381
510	12618	3.15	0.00639
510	12619	3.05	-0.031746
510	12620	3.02	-0.009836
510	12621	2.99	-0.009934
510	12624	3.12	0.043478
510	12625	3.25	0.041667
510	12626	3.06	-0.058462
510	12627	2.8	-0.084967
510	12628	2.73	-0.025
510	12631	3.91	0.432234
510	12632	3.77	-0.035806
510	12633	4.5	0.193634
510	12634	4.75	0.055556
510	12635	5.45	0.147368
510	12638	5.42	-0.005505
510	12639	5.16	-0.04797
510	12640	5.97	0.156977
510	12641	5.98	0.001675
510	12642	6.12	0.023411
510	12645	5.95	-0.027778
510	12646	6.11	0.026891
510	12647	6.29	0.02946
510	12648	6.3	0.00159
510	12649	6.2	-0.015873
510	12652	5.88	-0.051613
510	12653	4.38	-0.255102
510	12654	4.26	-0.027397
510	12655	4.03	-0.053991
510	12656	3.93	-0.024814
510	12659	4.17	0.061069
510	12660	4.45	0.067146
510	12661	4.73	0.062921
510	12662	4.79	0.012685
510	12663	4.95	0.033403
510	12666	5.95	0.20202
510	12667	6.3	0.058824
510	12668	5.63	-0.106349
510	12669	6.4	0.136767
510	12670	6.68	0.04375
510	12673	7.1	0.062874
510	12674	6.67	-0.060563
510	12675	6.6	-0.010495
510	12676	6.38	-0.033333
510	12677	6.62	0.037618
510	12680	6.47	-0.022659
510	12681	6.47	0
510	12682	6.8	0.051005
510	12683	6.62	-0.026471
510	12684	6.48	-0.021148
510	12687	6.55	0.010802
510	12688	6.8	0.038168
510	12689	7.18	0.055882
510	12690	6.3	-0.122563
510	12691	5.56	-0.11746
510	12696	4.7	-0.154676
510	12697	4.3	-0.085106
510	12698	4.88	0.134884
510	12701	4.58	-0.061475
510	12702	4.65	0.015284
510	12703	4.68	0.006452
510	12704	4.26	-0.089744
510	12705	4.42	0.037559
510	12708	4.11	-0.070136
510	12709	4.11	0
510	12710	4.28	0.041363
510	12711	4.6	0.074766
510	12712	4.32	-0.06087
510	12715	4.6	0.064815
510	12716	4.36	-0.052174
510	12717	4.35	-0.002294
510	12718	4.42	0.016092
510	12719	4.39	-0.006787
510	12722	4.15	-0.05467
510	12723	4.2	0.012048
510	12724	4.15	-0.011905
510	12725	4.3	0.036145
510	12726	4.15	-0.034884
510	12729	4.13	-0.004819
510	12730	4.24	0.026634
510	12731	4.26	0.004717
510	12732	4.15	-0.025822
510	12733	4.25	0.024096
510	12736	4.28	0.007059
510	12737	4.21	-0.016355
510	12738	4.2	-0.002375
510	12739	4.15	-0.011905
510	12740	4.16	0.00241
510	12743	4.1	-0.014423
510	12744	4.1	0
510	12745	4.15	0.012195
510	12746	4.08	-0.016867
510	12747	4.14	0.014706
510	12750	4.1	-0.009662
510	12751	4.14	0.009756
510	12752	4.09	-0.012077
510	12753	4.06	-0.007335
510	12754	4.04	-0.004926
510	12757	3.99	-0.012376
510	12758	3.92	-0.017544
510	12759	3.88	-0.010204
510	12760	3.85	-0.007732
510	12761	3.8	-0.012987
510	12764	3.7	-0.026316
510	12765	3.8	0.027027
510	12766	3.74	-0.015789
510	12767	4.13	0.104278
510	12768	4.08	-0.012107
510	12771	3.95	-0.031863
510	12772	4.05	0.025316
510	12773	4	-0.012346
510	12774	3.91	-0.0225
510	12775	3.86	-0.012788
510	12778	3.86	0
510	12779	3.87	0.002591
510	12780	3.88	0.002584
510	12781	3.9	0.005155
510	12782	3.98	0.020513
510	12786	3.95	-0.007538
510	12787	4.05	0.025316
510	12788	4	-0.012346
510	12789	4.02	0.005
510	12792	3.89	-0.032338
510	12793	3.78	-0.028278
510	12794	3.82	0.010582
510	12795	3.78	-0.010471
510	12796	3.72	-0.015873
510	12799	3.58	-0.037634
510	12800	3.58	0
510	12801	3.64	0.01676
510	12802	3.52	-0.032967
510	12803	3.5	-0.005682
510	12806	3.43	-0.02
510	12807	3.41	-0.005831
510	12808	3.46	0.014663
510	12809	3.4	-0.017341
510	12810	3.45	0.014706
510	12827	3.4	-0.014493
510	12828	3.37	-0.008824
510	12829	3.36	-0.002967
510	12830	3.34	-0.005952
510	12831	3.34	0
510	12834	3.34	0
510	12835	3.34	0
510	12836	3.79	0.134731
510	12837	3.64	-0.039578
510	12838	3.46	-0.049451
510	12841	3.45	-0.00289
510	12842	3.45	0
510	12843	3.47	0.005797
510	12844	3.52	0.014409
510	12845	3.65	0.036932
510	12848	4	0.09589
510	12849	4.07	0.0175
510	12850	4	-0.017199
510	12851	3.9	-0.025
510	12852	3.8	-0.025641
510	12855	3.73	-0.018421
510	12856	3.76	0.008043
510	12857	3.7	-0.015957
510	12858	3.78	0.021622
510	12859	3.83	0.013228
510	12862	3.71	-0.031332
510	12863	3.75	0.010782
510	12864	3.85	0.026667
510	12865	3.76	-0.023377
510	12866	3.84	0.021277
510	12869	3.88	0.010417
510	12870	3.85	-0.007732
510	12871	3.9	0.012987
510	12872	3.83	-0.017949
510	12873	3.9	0.018277
510	12876	3.94	0.010256
510	12877	3.92	-0.005076
510	12878	3.87	-0.012755
510	12879	3.89	0.005168
510	12880	3.93	0.010283
510	12883	3.95	0.005089
510	12884	3.83	-0.03038
510	12885	3.83	0
510	12886	3.8	-0.007833
510	12887	3.88	0.021053
510	12890	3.84	-0.010309
510	12891	3.8	-0.010417
510	12892	3.8	0
510	12893	3.82	0.005263
510	12894	3.76	-0.015707
510	12897	3.67	-0.023936
510	12898	3.61	-0.016349
510	12899	3.46	-0.041551
510	12900	3.36	-0.028902
510	12901	3.49	0.03869
510	12905	3.44	-0.014327
510	12906	3.41	-0.008721
510	12907	3.4	-0.002933
510	12908	3.41	0.002941
510	12911	3.41	0
510	12912	3.45	0.01173
510	12913	3.35	-0.028986
510	12914	3.38	0.008955
510	12915	3.43	0.014793
510	12918	3.44	0.002915
510	12919	3.38	-0.017442
510	12920	3.41	0.008876
510	12921	4.65	0.363636
510	12922	5.15	0.107527
510	12925	5.2	0.009709
510	12926	4.22	-0.188462
510	12927	4.3	0.018957
510	12928	4.16	-0.032558
510	12929	4.34	0.043269
510	12932	4.31	-0.006912
510	12933	4.3	-0.00232
510	12934	4.29	-0.002326
510	12935	4.3	0.002331
510	12936	4.28	-0.004651
510	12939	4.16	-0.028037
510	12940	4.18	0.004808
510	12941	4.3	0.028708
510	12942	4.15	-0.034884
510	12943	4.17	0.004819
510	12946	4.15	-0.004796
510	12947	4.18	0.007229
510	12948	4.13	-0.011962
510	12949	3.89	-0.058111
510	12950	3.9	0.002571
510	12953	3.85	-0.012821
510	12954	3.87	0.005195
510	12955	3.91	0.010336
510	12956	3.91	0
510	12957	3.94	0.007673
510	12960	4.05	0.027919
510	12961	3.97	-0.019753
510	12962	3.96	-0.002519
510	12963	3.96	0
510	12964	3.94	-0.005051
510	12967	3.85	-0.022843
510	12968	3.9	0.012987
510	12969	3.92	0.005128
510	12970	3.87	-0.012755
510	12971	3.99	0.031008
510	12974	4.03	0.010025
510	12975	3.96	-0.01737
510	12976	3.96	0
510	12977	3.99	0.007576
510	12978	4	0.002506
510	12981	4.11	0.0275
510	12982	4.06	-0.012165
510	12983	3.98	-0.019704
510	12984	4	0.005025
510	12985	4.07	0.0175
510	12988	4.05	-0.004914
510	12989	4	-0.012346
510	12990	3.98	-0.005
510	12991	3.96	-0.005025
510	12992	3.95	-0.002525
510	12995	3.94	-0.002532
510	12996	3.74	-0.050761
510	12997	3.63	-0.029412
510	12998	3.71	0.022039
510	13002	3.88	0.045822
510	13003	3.85	-0.007732
510	13004	3.9	0.012987
510	13005	3.9	0
510	13006	4.02	0.030769
510	13009	4.11	0.022388
510	13010	4.04	-0.017032
510	13011	4.18	0.034653
510	13012	4.24	0.014354
510	13013	4.31	0.016509
510	13016	4.46	0.034803
510	13017	4.35	-0.024664
510	13018	4.23	-0.027586
510	13019	3.26	-0.229314
510	13020	3.28	0.006135
510	13023	3.3	0.006098
510	13024	3.28	-0.006061
510	13025	3.26	-0.006098
510	13026	3.28	0.006135
510	13030	3.33	0.015244
510	13031	3.35	0.006006
510	13032	3.38	0.008955
510	13033	3.38	0
510	13034	3.33	-0.014793
510	13037	3.37	0.012012
510	13038	3.41	0.011869
510	13039	3.4	-0.002933
510	13040	3.39	-0.002941
510	13041	3.41	0.0059
510	13044	3.42	0.002933
510	13045	3.3	-0.035088
510	13046	3.25	-0.015152
510	13047	3.35	0.030769
510	13048	3.33	-0.00597
510	13051	3.35	0.006006
510	13052	3.37	0.00597
510	13053	3.38	0.002967
510	13054	3.45	0.02071
510	13055	3.57	0.034783
510	13060	3.64	0.019608
510	13061	3.58	-0.016484
510	13062	3.48	-0.027933
510	13065	3.41	-0.020115
510	13066	3.38	-0.008798
510	13067	3.36	-0.005917
510	13068	3.4	0.011905
510	13069	3.37	-0.008824
510	13072	3.39	0.005935
510	13073	3.39	0
510	13074	3.4	0.00295
510	13075	3.34	-0.017647
510	13076	3.55	0.062874
510	13079	3.69	0.039437
510	13080	3.72	0.00813
510	13081	3.85	0.034946
510	13082	3.7	-0.038961
510	13083	3.55	-0.040541
510	13086	3.48	-0.019718
510	13087	3.42	-0.017241
510	13088	3.44	0.005848
510	13089	3.41	-0.008721
510	13090	3.44	0.008798
510	13093	3.45	0.002907
510	13094	3.51	0.017391
510	13095	3.45	-0.017094
510	13096	3.43	-0.005797
510	13097	3.49	0.017493
510	13100	3.4	-0.025788
510	13101	3.48	0.023529
510	13102	3.46	-0.005747
510	13103	3.43	-0.008671
510	13104	3.41	-0.005831
510	13107	3.42	0.002933
510	13108	3.44	0.005848
510	13109	3.4	-0.011628
510	13110	3.39	-0.002941
510	13111	3.39	0
510	13114	3.33	-0.017699
510	13115	3.32	-0.003003
510	13116	3.26	-0.018072
510	13117	3.21	-0.015337
510	13118	3.18	-0.009346
510	13121	3.17	-0.003145
510	13122	3.2	0.009464
510	13123	3.19	-0.003125
510	13124	3.2	0.003135
510	13125	3.2	0
510	13128	3.14	-0.01875
510	13129	3.19	0.015924
510	13130	3.14	-0.015674
510	13131	3.13	-0.003185
510	13132	3.07	-0.019169
510	13135	3.04	-0.009772
510	13136	3.03	-0.003289
510	13137	3.07	0.013201
510	13138	3.02	-0.016287
510	13139	3.01	-0.003311
510	13142	2.95	-0.019934
510	13143	2.92	-0.010169
510	13144	2.93	0.003425
510	13145	2.89	-0.013652
510	13146	2.91	0.00692
510	13150	2.83	-0.027491
510	13151	2.81	-0.007067
510	13152	2.86	0.017794
510	13153	2.76	-0.034965
510	13156	2.8	0.014493
510	13157	2.85	0.017857
510	13158	2.78	-0.024561
510	13159	2.79	0.003597
510	13160	2.81	0.007168
510	13163	2.82	0.003559
510	13164	2.82	0
510	13165	2.76	-0.021277
510	13166	2.69	-0.025362
510	13167	2.7	0.003717
510	13170	2.65	-0.018519
510	13171	2.66	0.003774
510	13172	2.69	0.011278
510	13173	2.66	-0.011152
510	13174	2.71	0.018797
510	13177	2.74	0.01107
510	13178	2.74	0
510	13179	2.74	0
510	13180	2.77	0.010949
510	13181	2.74	-0.01083
510	13184	2.67	-0.025547
510	13185	2.67	0
510	13186	2.68	0.003745
510	13187	2.68	0
510	13188	2.7	0.007463
510	13191	2.73	0.011111
510	13192	2.83	0.03663
510	13193	2.79	-0.014134
510	13194	2.88	0.032258
510	13195	2.94	0.020833
510	13212	3.1	0.054422
510	13213	2.98	-0.03871
510	13214	2.86	-0.040268
510	13215	2.9	0.013986
510	13216	2.9	0
510	13219	2.85	-0.017241
510	13220	2.84	-0.003509
510	13221	2.85	0.003521
510	13222	2.85	0
510	13223	2.97	0.042105
510	13226	3.03	0.020202
510	13227	2.93	-0.033003
510	13228	2.95	0.006826
510	13229	2.93	-0.00678
510	13230	2.92	-0.003413
510	13233	2.92	0
510	13234	2.88	-0.013699
510	13235	2.86	-0.006944
510	13236	2.85	-0.003497
510	13237	2.88	0.010526
510	13240	2.88	0
510	13241	2.85	-0.010417
510	13242	2.86	0.003509
510	13243	2.86	0
510	13244	2.92	0.020979
510	13247	2.93	0.003425
510	13248	2.94	0.003413
510	13249	2.96	0.006803
510	13250	2.99	0.010135
510	13251	3.02	0.010033
510	13254	3.07	0.016556
510	13255	3.21	0.045603
510	13256	3.15	-0.018692
510	13257	3.24	0.028571
510	13258	3.21	-0.009259
510	13261	3.24	0.009346
510	13262	3.4	0.049383
510	13263	3.67	0.079412
510	13264	3.46	-0.057221
510	13268	4.19	0.210983
510	13269	3.87	-0.076372
510	13271	3.85	-0.005168
510	13272	3.91	0.015584
510	13275	4.32	0.104859
510	13276	4.22	-0.023148
510	13277	4.31	0.021327
510	13278	4.25	-0.011628
510	13279	4.23	-0.004706
510	13282	4.31	0.021327
510	13283	4.32	0.00232
510	13284	4.46	0.032407
510	13285	4.57	0.024664
510	13286	4.63	0.013129
510	13289	4.89	0.056156
510	13290	4.55	-0.06953
510	13291	4.7	0.032967
510	13292	4.63	-0.014894
510	13293	4.61	-0.00432
510	13296	4.46	-0.032538
510	13297	3.59	-0.034946
510	13298	3.7	0.030641
510	13299	3.49	-0.056757
510	13300	3.55	0.017192
510	13303	3.43	-0.033803
510	13304	3.57	0.040816
510	13305	3.48	-0.02521
510	13306	3.46	-0.005747
510	13307	3.56	0.028902
510	13310	3.59	0.008427
510	13311	3.48	-0.030641
510	13312	3.5	0.005747
510	13313	3.91	0.117143
510	13314	4	0.020408
510	13317	3.86	-0.035
510	13318	4.12	0.067358
510	13319	4.4	0.067961
510	13320	4.4	0
510	13321	4.37	-0.006818
510	13324	4.39	0.004577
510	13325	4.58	0.04328
510	13326	4.59	0.002183
510	13327	4.46	-0.028322
510	13328	4.28	-0.040359
510	13331	4.14	-0.03271
510	13332	4.29	0.036232
510	13333	4.45	0.037296
510	13334	4.82	0.083146
510	13335	5.12	0.062241
510	13338	6.18	0.207031
510	13339	6.26	0.012945
510	13340	6.27	0.001597
510	13341	6	-0.043062
510	13342	6.95	0.158333
510	13345	7.05	0.014388
510	13346	7.74	0.097872
510	13347	7.76	0.002584
510	13348	8.29	0.068299
510	13349	9.1	0.097708
510	13352	8.9	-0.021978
510	13353	8.7	-0.022472
510	13354	9	0.034483
510	13355	8.54	-0.051111
510	13356	8.45	-0.010539
510	13359	8.98	0.062722
510	13360	8.68	-0.033408
510	13361	8.4	-0.032258
510	13362	8.7	0.035714
510	13363	8.5	-0.022989
510	13366	8.96	0.054118
510	13367	9.01	0.00558
510	13368	9	-0.00111
510	13369	9.47	0.052222
510	13370	9.48	0.001056
510	13373	9.44	-0.004219
510	13374	9.29	-0.01589
510	13375	9.25	-0.004306
510	13376	9.16	-0.00973
510	13377	9.06	-0.010917
510	13380	9.11	0.005519
510	13381	9.03	-0.008782
510	13382	9.56	0.058693
510	13383	9.2	-0.037657
510	13384	9.2	0
510	13387	9.28	0.008696
510	13388	9.5	0.023707
510	13389	10.05	0.057895
510	13390	10.28	0.022886
510	13394	10.94	0.064202
510	13395	10.85	-0.008227
510	13396	11.02	0.015668
510	13397	10.68	-0.030853
510	13398	10.53	-0.014045
510	13401	10.28	-0.023742
510	13402	9.92	-0.035019
510	13403	10.02	0.010081
510	13404	9.62	-0.03992
510	13405	10.07	0.046778
510	13408	10.25	0.017875
510	13409	10.42	0.016585
510	13410	9.74	-0.065259
510	13411	9.83	0.00924
510	13412	9.95	0.012208
510	13415	9.84	-0.011055
510	13416	10.05	0.021341
510	13417	10.95	0.089552
510	13418	10.85	-0.009132
510	13419	11.12	0.024885
510	13425	11.2	0.007194
510	13426	11.42	0.019643
510	13429	11.6	0.015762
510	13430	11.96	0.031034
510	13431	8.81	0.031616
510	13432	8.97	0.018161
510	13433	8.76	-0.023411
510	13436	8.83	0.009143
510	13437	8.62	-0.023783
510	13438	9.06	0.051044
510	13439	9.26	0.022075
510	13440	8.72	-0.058315
510	13443	9.3	0.066514
510	13444	8.85	-0.048387
510	13445	8.95	0.011299
510	13446	9.32	0.041341
510	13447	9.78	0.049356
510	13450	10.28	0.051125
510	13451	10.06	-0.021401
510	13452	9.68	-0.037773
510	13453	10.15	0.048554
510	13454	9.6	-0.054187
510	13457	9.64	0.004167
510	13458	9.6	-0.004149
510	13459	9.22	-0.039583
510	13460	9.08	-0.015184
510	13461	9.46	0.04185
510	13464	9.94	0.05074
510	13465	10.1	0.016097
510	13466	10.4	0.029703
510	13467	10.49	0.008654
510	13468	10.4	-0.00858
510	13471	10.65	0.024038
510	13472	10.7	0.004695
510	13473	11.1	0.037383
510	13474	9.99	-0.1
510	13475	10.25	0.026026
510	13478	10.48	0.022439
510	13479	10.71	0.021947
510	13480	10.35	-0.033613
510	13481	10.1	-0.024155
510	13482	10.18	0.007921
510	13485	10.15	-0.002947
510	13486	10.4	0.024631
510	13487	10.73	0.031731
510	13488	10.68	-0.00466
510	13489	10.82	0.013109
510	13492	11.49	0.061922
510	13493	11.01	-0.041775
510	13494	11.08	0.006358
510	13495	11.33	0.022563
510	13496	10.53	-0.070609
510	13499	9.47	-0.09981
510	13500	8.52	-0.100317
510	13501	9.18	0.077465
510	13502	8.27	-0.100109
510	13503	7.44	-0.100363
510	13506	7.61	0.022849
510	13507	6.85	-0.099869
510	13508	6.95	0.014599
510	13509	6.96	0.004329
510	13510	7.46	0.071839
510	13513	8.1	0.084337
510	13514	7.54	-0.069136
510	13516	7.94	0.05305
510	13517	7.56	-0.047859
510	13520	7.19	-0.048942
510	13521	7.62	0.059805
510	13522	7.53	-0.011811
510	13523	7.53	0
510	13524	7.55	0.002656
510	13527	7.76	0.027815
510	13528	7.55	-0.027062
510	13529	7.58	0.003974
510	13530	7.6	0.002639
510	13531	7.74	0.018421
510	13534	8.04	0.03876
510	13535	7.86	-0.022388
510	13536	8.04	0.022901
510	13537	8.29	0.031095
510	13538	8.25	-0.004825
510	13541	8.38	0.015758
510	13542	8.35	-0.00358
510	13543	8.31	-0.00479
510	13544	8.49	0.021661
510	13545	8.48	-0.001178
510	13562	8.76	0.033019
510	13564	9.07	0.037757
510	13565	8.65	-0.046307
510	13566	8.59	-0.006936
510	13569	8.63	0.004657
510	13570	8.59	-0.004635
510	13571	8.82	0.026775
510	13572	8.79	-0.003401
510	13573	8.75	-0.004551
510	13576	8.96	0.024
510	13577	8.9	-0.006696
510	13578	8.94	0.004494
510	13579	8.98	0.004474
510	13580	8.86	-0.013363
510	13583	8.86	0
510	13584	8.91	0.005643
510	13585	8.89	-0.002245
510	13586	9.02	0.014623
510	13587	8.94	-0.008869
510	13590	8.97	0.003356
510	13591	8.84	-0.014493
510	13592	8.76	-0.00905
510	13593	8.7	-0.006849
510	13594	8.85	0.017241
510	13597	9	0.016949
510	13598	8.95	-0.005556
510	13599	9.27	0.035754
510	13600	9.2	-0.007551
510	13601	9.01	-0.020652
510	13604	9.19	0.019978
510	13605	9.89	0.07617
510	13606	9.6	-0.029323
510	13607	9.54	-0.00625
510	13608	9.5	-0.004193
510	13611	9.5	0
510	13612	9.14	-0.037895
510	13613	9.5	0.039387
510	13614	9.31	-0.02
510	13615	9.3	-0.001074
510	13618	10.07	0.082796
510	13619	10.37	0.029791
510	13620	10.22	-0.014465
510	13621	10.18	-0.003914
510	13622	10.58	0.039293
510	13625	10.75	0.016068
510	13626	10.82	0.006512
510	13627	10.72	-0.009242
510	13628	10.38	-0.031716
510	13629	10.67	0.027938
510	13632	11.62	0.089035
510	13633	11.37	-0.021515
510	13634	11.68	0.027265
510	13639	11.99	0.026541
510	13640	11.94	-0.00417
510	13641	11.64	-0.025126
510	13642	11.18	-0.039519
510	13643	11.8	0.055456
510	13646	12.98	0.1
510	13647	13.01	0.002311
510	13648	11.94	-0.082244
510	13649	12.59	0.054439
510	13650	9.75	-0.225576
510	13653	10.38	0.064615
510	13654	10.46	0.007707
510	13655	9.83	-0.060229
510	13656	8.85	-0.099695
510	13657	9.17	0.036158
510	13660	9.3	0.014177
510	13661	9.44	0.015054
510	13662	9.13	-0.032839
510	13663	9.03	-0.010953
510	13664	9.26	0.025471
510	13667	9.78	0.056156
510	13668	9.64	-0.014315
510	13669	10.22	0.060166
510	13670	10.07	-0.014677
510	13671	9.29	-0.077458
510	13674	9.39	0.010764
510	13675	9	-0.041534
510	13676	8.8	-0.022222
510	13677	8.63	-0.019318
510	13678	9.06	0.049826
510	13681	9.4	0.037528
510	13682	9.13	-0.028723
510	13683	9.14	0.001095
510	13684	8.91	-0.025164
510	13688	9.8	0.099888
510	13689	10.16	0.036735
510	13690	9.98	-0.017717
510	13691	10.02	0.004008
510	13692	9.45	-0.056886
510	13697	9.09	-0.038095
510	13698	8.5	-0.064906
510	13699	8.5	0
510	13702	7.89	-0.071765
510	13703	7.96	0.008872
510	13704	7.95	-0.001256
510	13705	7.72	-0.028931
510	13706	8.03	0.040155
510	13709	8.35	0.039851
510	13710	8.11	-0.028743
510	13711	8.22	0.013564
510	13712	8.18	-0.004866
510	13713	8.41	0.028117
510	13716	8.59	0.021403
510	13717	8.66	0.008149
510	13718	8.95	0.033487
510	13719	8.51	-0.049162
510	13720	8.44	-0.008226
510	13723	8.26	-0.021327
510	13724	8.33	0.008475
510	13725	8.58	0.030012
510	13726	8.56	-0.002331
510	13727	8.47	-0.010514
510	13730	8.67	0.023613
510	13731	8.55	-0.013841
510	13732	8.23	-0.037427
510	13733	8.56	0.040097
510	13734	8.38	-0.021028
510	13737	8.48	0.011933
510	13738	8.19	-0.034198
510	13739	7.89	-0.03663
510	13740	8.12	0.029151
510	13741	7.9	-0.027094
510	13744	7.9	0
510	13745	8	0.012658
510	13746	7.99	-0.00125
510	13747	8.19	0.025031
510	13748	8.21	0.002442
510	13751	8.36	0.01827
510	13752	8.8	0.052632
510	13753	8.73	-0.007955
510	13754	8.79	0.006873
510	13755	8.78	-0.001138
510	13758	8.9	0.013667
510	13759	8.74	-0.017978
510	13760	8.83	0.010297
510	13761	8.87	0.00453
510	13762	8.75	-0.013529
510	13765	8.76	0.001143
510	13766	8.52	-0.027397
510	13767	8.67	0.017606
510	13768	8.55	-0.013841
510	13769	8.22	-0.038596
510	13772	8	-0.026764
510	13773	8.07	0.00875
510	13774	7.85	-0.027261
510	13775	7.97	0.015287
510	13776	7.98	0.001255
510	13779	7.32	-0.082707
510	13780	6.68	-0.087432
510	13781	7.12	0.065868
510	13782	7.17	0.007022
510	13783	7.08	-0.012552
510	13786	6.72	-0.050847
510	13787	6.87	0.022321
510	13793	6.96	0.0131
510	13794	6.92	-0.005747
510	13795	7.2	0.040462
510	13796	7.29	0.0125
510	13797	7.32	0.004115
510	13800	7.19	-0.01776
510	13801	7.07	-0.01669
510	13802	7.09	0.002829
510	13803	7.33	0.03385
510	13804	7.51	0.024557
510	13807	7.55	0.005326
510	13808	7.68	0.017219
510	13809	7.82	0.018229
510	13810	7.98	0.02046
510	13811	7.94	-0.005013
510	13814	8.02	0.010076
510	13815	7.54	-0.05985
510	13816	7.64	0.013263
510	13817	8.1	0.060209
510	13818	8.78	0.083951
510	13821	8.78	0
510	13822	8.82	0.004556
510	13823	8.78	-0.004535
510	13824	8.98	0.022779
510	13825	8.89	-0.010022
510	13828	8.58	-0.034871
510	13829	8.42	-0.018648
510	13830	8.23	-0.022565
510	13831	8.65	0.051033
510	13832	8.42	-0.02659
510	13835	8.26	-0.019002
510	13836	8.08	-0.021792
510	13837	8.12	0.00495
510	13838	7.9	-0.027094
510	13839	7.78	-0.01519
510	13842	7.51	-0.034704
510	13843	7.6	0.011984
510	13844	7.76	0.021053
510	13845	7.46	-0.03866
510	13846	7.63	0.022788
510	13849	7.43	-0.026212
510	13850	7.33	-0.013459
510	13851	7.44	0.015007
510	13852	7.54	0.013441
510	13853	7.5	-0.005305
510	13856	7.7	0.026667
510	13857	7.82	0.015584
510	13858	7.64	-0.023018
510	13859	7.67	0.003927
510	13860	7.47	-0.026076
510	13863	7.44	-0.004016
510	13864	7.74	0.040323
510	13865	7.45	-0.037468
510	13866	7.42	-0.004027
510	13867	7.38	-0.005391
510	13870	7.31	-0.009485
510	13871	7.37	0.008208
510	13872	7.46	0.012212
510	13873	7.6	0.018767
510	13874	7.64	0.005263
510	13877	7.65	0.001309
510	13878	7.48	-0.022222
510	13879	7.4	-0.010695
510	13884	7.42	0.002703
510	13885	7.6	0.024259
510	13886	7.68	0.010526
510	13887	7.88	0.026042
510	13888	7.8	-0.010152
510	13891	7.6	-0.025641
510	13892	7.14	-0.060526
510	13893	7.4	0.036415
510	13894	7.87	0.063514
510	13895	7.72	-0.01906
510	13898	7.55	-0.022021
510	13899	7.49	-0.007947
510	13900	7.5	0.001335
510	13901	7.35	-0.02
510	13902	7.38	0.004082
510	13919	7.64	0.03523
510	13920	7.5	-0.018325
510	13921	7.85	0.046667
510	13922	7.98	0.016561
510	13923	7.99	0.001253
510	13926	7.78	-0.026283
510	13927	7.94	0.020566
510	13928	7.9	-0.005038
510	13929	7.8	-0.012658
510	13930	7.62	-0.023077
510	13933	7.5	-0.015748
510	13934	7.5	0
510	13935	7.44	-0.008
510	13936	7.6	0.021505
510	13937	7.45	-0.019737
510	13940	7.22	-0.030872
510	13941	7.38	0.022161
510	13942	7.47	0.012195
510	13943	7.34	-0.017403
510	13944	7.3	-0.00545
510	13947	7.24	-0.008219
510	13948	7.28	0.005525
510	13949	7.15	-0.017857
510	13950	7.21	0.008392
510	13951	7.25	0.005548
510	13954	7.29	0.005517
510	13955	7.46	0.02332
510	13956	7.33	-0.017426
510	13957	7.25	-0.010914
510	13958	7.19	-0.008276
510	13961	7.03	-0.022253
510	13962	7.01	-0.002845
510	13963	7.02	0.001427
510	13964	6.87	-0.021368
510	13965	6.98	0.016012
510	13968	7.2	0.031519
510	13969	7.09	-0.015278
510	13970	6.98	-0.015515
510	13971	7.38	0.057307
510	13972	7.36	-0.00271
510	13975	7.76	0.054348
510	13976	7.62	-0.018041
510	13977	7.7	0.010499
510	13978	7.39	-0.04026
510	13979	7.91	0.070365
510	13982	7.79	-0.015171
510	13983	8.33	0.06932
510	13984	8.37	0.004802
510	13985	8.24	-0.015532
510	13986	8.19	-0.006068
510	13989	7.9	-0.035409
510	13990	7.92	0.002532
510	13991	8.2	0.035354
510	13992	7.8	-0.04878
510	13993	7.64	-0.020513
510	13996	7.45	-0.024869
510	13997	7.65	0.026846
510	13998	7.5	-0.019608
510	13999	7.7	0.026667
510	14003	7.95	0.032468
510	14004	8.27	0.040252
510	14005	8.15	-0.01451
510	14006	8.21	0.007362
510	14007	9.03	0.099878
510	14010	9.93	0.099668
510	14011	10.06	0.013092
510	14012	10.75	0.068588
510	14013	9.8	-0.088372
510	14014	9.14	-0.067347
510	14017	10.05	0.099562
510	14018	10.21	0.01592
510	14019	10.59	0.037218
510	14020	11.09	0.047214
510	14021	10.83	-0.023445
510	14024	10.86	0.00277
510	14025	10.96	0.009208
510	14026	10.44	-0.047445
510	14027	10.23	-0.020115
510	14028	10.4	0.016618
510	14031	10.11	-0.027885
510	14032	10.09	-0.001978
510	14033	10.34	0.024777
510	14034	10.1	-0.023211
510	14035	9.77	-0.032673
510	14038	9.6	-0.0174
510	14039	9.11	-0.051042
510	14040	8.89	-0.024149
510	14041	8.67	-0.024747
510	14042	9.07	0.046136
510	14045	8.74	-0.036384
510	14046	8.31	-0.049199
510	14047	8.39	0.009627
510	14048	8.41	0.002384
510	14049	9	0.070155
510	14052	9.19	0.021111
510	14053	8.96	-0.025027
510	14054	8.82	-0.015625
510	14055	8.6	-0.024943
510	14056	8.54	-0.006977
510	14059	8.2	-0.039813
510	14060	8.07	-0.015854
510	14061	7.85	-0.027261
510	14062	8.08	0.029299
510	14063	7.91	-0.02104
510	14066	7.7	-0.026549
510	14067	8.16	0.05974
510	14068	8.03	-0.015931
510	14069	7.92	-0.013699
510	14070	8.15	0.02904
510	14073	8.03	-0.014724
510	14074	7.77	-0.032379
510	14075	7.73	-0.005148
510	14076	7.52	-0.027167
510	14077	7.31	-0.027926
510	14080	7.1	-0.028728
510	14081	7.27	0.023944
510	14082	7.4	0.017882
510	14083	7.6	0.027027
510	14084	7.52	-0.010526
510	14087	7.4	-0.015957
510	14088	7.41	0.001351
510	14089	7.57	0.021592
510	14090	7.5	-0.009247
510	14091	7.43	-0.009333
510	14094	7.34	-0.012113
510	14095	7.23	-0.014986
510	14096	7.42	0.026279
510	14097	7.29	-0.01752
510	14098	7.1	-0.026063
510	14101	6.88	-0.030986
510	14102	6.65	-0.03343
510	14103	6.47	-0.027068
510	14104	6.51	0.006182
510	14105	6.18	-0.050691
510	14108	5.57	-0.098706
510	14109	5.79	0.039497
510	14110	6.14	0.060449
510	14111	6.23	0.014658
510	14112	6.26	0.004815
510	14115	6.3	0.00639
510	14116	6.16	-0.022222
510	14117	6.13	-0.00487
510	14118	5.81	-0.052202
510	14119	5.5	-0.053356
510	14122	5.6	0.018182
510	14123	5.43	-0.030357
510	14124	5.31	-0.022099
510	14125	5.72	0.077213
510	14126	5.64	-0.013986
510	14129	6.12	0.085106
510	14130	6.03	-0.014706
510	14131	6.19	0.026534
510	14132	6.2	0.001616
510	14133	6.08	-0.019355
510	14136	6.29	0.034539
510	14137	6.92	0.100159
510	14139	6.75	-0.024566
510	14140	6.77	0.002963
510	14143	6.97	0.029542
510	14144	6.87	-0.014347
510	14145	6.76	-0.016012
510	14146	6.36	-0.059172
510	14147	6.58	0.034591
510	14150	6.55	-0.004559
510	14151	6.57	0.003053
510	14152	6.65	0.012177
510	14157	6.52	-0.019549
510	14158	6.3	-0.033742
510	14159	6.17	-0.020635
510	14160	6.31	0.02269
510	14161	6.5	0.030111
510	14164	6.74	0.036923
510	14165	7.17	0.063798
510	14166	7.22	0.006974
510	14167	7.74	0.072022
510	14168	7.61	-0.016796
510	14171	7.61	0
510	14172	7.76	0.019711
510	14173	7.33	-0.055412
510	14174	7.46	0.017735
510	14175	7.62	0.021448
510	14178	7.9	0.036745
510	14179	7.42	-0.060759
510	14180	7.38	-0.005391
510	14181	7.25	-0.017615
510	14182	7.4	0.02069
510	14185	7.31	-0.012162
510	14186	7.37	0.008208
510	14187	7.69	0.043419
510	14188	7.57	-0.015605
510	14189	7.39	-0.023778
510	14192	7.38	-0.001353
510	14193	7.31	-0.009485
510	14194	7.48	0.023256
510	14195	7.28	-0.026738
510	14196	7.2	-0.010989
510	14199	7.15	-0.006944
510	14200	7	-0.020979
510	14201	6.98	-0.002857
510	14202	6.85	-0.018625
510	14203	6.75	-0.014599
510	14206	6.64	-0.016296
510	14207	6.91	0.040663
510	14208	6.75	-0.023155
510	14209	6.77	0.002963
510	14210	6.79	0.002954
510	14213	6.65	-0.020619
510	14214	6.46	-0.028571
510	14215	6.39	-0.010836
510	14216	6.34	-0.007825
510	14217	6.21	-0.020505
510	14220	6.25	0.006441
510	14221	6.27	0.0032
510	14222	6.3	0.004785
510	14223	6.18	-0.019048
510	14224	6.29	0.017799
510	14227	6.22	-0.011129
510	14228	6.18	-0.006431
510	14229	6.12	-0.009709
510	14230	5.88	-0.039216
510	14231	5.78	-0.017007
510	14234	5.81	0.00519
510	14235	6.05	0.041308
510	14236	5.9	-0.024793
510	14237	5.82	-0.013559
510	14238	5.8	-0.003436
510	14241	5.56	-0.041379
510	14242	5.43	-0.023381
510	14243	5.73	0.055249
510	14244	5.66	-0.012216
510	14248	5.5	-0.028269
510	14249	5.45	-0.009091
510	14250	5.6	0.027523
510	14251	5.52	-0.014286
510	14252	5.72	0.036232
510	14255	5.69	-0.005245
510	14256	5.58	-0.019332
510	14257	5.39	-0.03405
510	14258	5.4	0.001855
510	14259	5.03	-0.068519
510	14262	4.95	-0.015905
510	14263	4.88	-0.014141
510	14264	4.82	-0.012295
510	14265	4.81	-0.002075
510	14266	4.84	0.006237
510	14269	4.91	0.014463
510	14270	4.86	-0.010183
510	14271	5.14	0.057613
510	14272	5.16	0.003891
510	14273	5.19	0.005814
510	14276	5.16	-0.00578
510	14277	4.98	-0.034884
510	14278	4.84	-0.028112
510	14279	4.86	0.004132
510	14280	4.61	-0.05144
510	14283	4.42	-0.041215
510	14284	4.59	0.038462
510	14304	4.82	0.050109
510	14305	4.8	-0.004149
510	14306	5.01	0.04375
510	14307	5.12	0.021956
510	14308	5.23	0.021484
510	14311	5.38	0.028681
510	14312	5.24	-0.026022
510	14313	5.12	-0.022901
510	14314	5.24	0.023438
510	14315	5.33	0.017176
510	14318	5.31	-0.003752
510	14319	5.19	-0.022599
510	14320	5.18	-0.001927
510	14321	5.16	-0.003861
510	14322	5.2	0.007752
510	14325	5.7	0.096154
510	14326	5.55	-0.026316
510	14327	5.75	0.036036
510	14328	5.96	0.036522
510	14329	5.85	-0.018456
510	14332	5.9	0.008547
510	14333	5.74	-0.027119
510	14334	5.89	0.026132
510	14335	5.97	0.013582
510	14336	6.06	0.015075
510	14339	6.19	0.021452
510	14340	6.17	-0.003231
510	14341	6.17	0
510	14342	6.09	-0.012966
510	14343	6.14	0.00821
510	14346	5.88	-0.042345
510	14347	5.64	-0.040816
510	14348	5.71	0.012411
510	14349	5.53	-0.031524
510	14350	5.3	-0.041591
510	14353	5.32	0.003774
510	14354	5.5	0.033835
510	14355	5.29	-0.038182
510	14356	5.19	-0.018904
510	14357	5.38	0.036609
510	14360	5.39	0.001859
510	14361	5.11	-0.051948
510	14362	4.97	-0.027397
510	14363	5.08	0.022133
510	14364	4.97	-0.021654
510	14368	4.99	0.004024
510	14369	5.05	0.012024
510	14370	5.1	0.009901
510	14371	4.99	-0.021569
510	14374	4.61	-0.076152
510	14375	4.74	0.0282
510	14377	5.09	0.07384
510	14378	4.81	-0.05501
510	14381	4.85	0.008316
510	14382	4.91	0.012371
510	14383	5.17	0.052953
510	14384	5.22	0.009671
510	14385	5.08	-0.02682
510	14388	5.11	0.005906
510	14389	5.11	0
510	14390	5.21	0.019569
510	14391	5.3	0.017274
510	14392	5.11	-0.035849
510	14395	5	-0.021526
510	14396	5.19	0.038
510	14397	5.03	-0.030829
510	14398	4.96	-0.013917
510	14399	4.9	-0.012097
510	14402	5.08	0.036735
510	14404	5.17	0.017717
510	14405	5.36	0.03675
510	14406	5.56	0.037313
510	14409	5.69	0.023381
510	14410	5.35	-0.059754
510	14411	5.56	0.039252
510	14412	5.43	-0.023381
510	14413	5.36	-0.012891
510	14416	5.8	0.08209
510	14417	6.29	0.084483
510	14418	6.9	0.096979
510	14419	6.89	-0.001449
510	14420	6.52	-0.053701
510	14423	7.17	0.099693
510	14424	7.89	0.100418
510	14425	8.42	0.067174
510	14426	7.58	-0.099762
510	14427	7.06	-0.068602
510	14430	6.83	-0.032578
510	14431	6.59	-0.035139
510	14432	6.75	0.024279
510	14433	6.54	-0.031111
510	14434	6.26	-0.042813
510	14437	5.92	-0.054313
510	14438	5.88	-0.006757
510	14439	6.04	0.027211
510	14440	6	-0.006623
510	14441	6.12	0.02
510	14444	6.23	0.017974
510	14445	6.49	0.041734
510	14446	6.39	-0.015408
510	14447	5.98	-0.064163
510	14448	6.13	0.025084
510	14451	6.1	-0.004894
510	14452	6.01	-0.014754
510	14453	6.09	0.013311
510	14454	6	-0.014778
510	14455	6.28	0.046667
510	14458	6.41	0.020701
510	14459	6.54	0.020281
510	14460	6.58	0.006116
510	14461	6.41	-0.025836
510	14462	6.31	-0.015601
510	14465	6.26	-0.007924
510	14466	6.19	-0.011182
510	14467	6.19	0
510	14468	6.29	0.016155
510	14469	6.38	0.014308
510	14472	6.58	0.031348
510	14473	6.38	-0.030395
510	14474	6.48	0.015674
510	14475	6.82	0.052469
510	14476	6.78	-0.005865
510	14479	7.1	0.047198
510	14480	7.03	-0.009859
510	14481	6.81	-0.031294
510	14482	6.85	0.005874
510	14483	6.74	-0.016058
510	14486	6.54	-0.029674
510	14487	6.6	0.009174
510	14488	6.57	-0.004545
510	14489	6.54	-0.004566
510	14490	6.36	-0.027523
510	14493	6.18	-0.028302
510	14494	6.2	0.003236
510	14495	6.25	0.008065
510	14496	6.63	0.0608
510	14497	6.5	-0.019608
510	14500	6.45	-0.007692
510	14501	6.58	0.020155
510	14502	6.47	-0.016717
510	14503	6.36	-0.017002
510	14504	6.36	0
510	14507	6.29	-0.011006
510	14508	6.27	-0.00318
510	14509	6.22	-0.007974
510	14510	6.17	-0.008039
510	14511	6.2	0.004862
510	14514	6.22	0.003226
510	14515	6.19	-0.004823
510	14516	6.16	-0.004847
510	14517	6.05	-0.017857
510	14525	5.9	-0.024793
510	14528	5.81	-0.015254
510	14529	5.87	0.010327
510	14530	5.75	-0.020443
510	14531	5.65	-0.017391
510	14532	5.85	0.035398
510	14535	5.66	-0.032479
510	14536	5.46	-0.035336
510	14537	5.5	0.007326
510	14538	5.31	-0.034545
510	14539	5.46	0.028249
510	14542	5.42	-0.007326
510	14543	5.48	0.01107
510	14544	5.79	0.056569
510	14545	5.62	-0.029361
510	14546	5.53	-0.016014
510	14549	5.45	-0.014467
510	14550	5.47	0.00367
510	14551	5.42	-0.009141
510	14552	5.35	-0.012915
510	14553	5.38	0.005607
510	14556	5.42	0.007435
510	14557	5.6	0.03321
510	14558	5.45	-0.026786
510	14559	5.36	-0.016514
510	14560	5.4	0.007463
510	14563	5.5	0.018519
510	14564	5.39	-0.02
510	14565	5.5	0.020408
510	14566	5.65	0.027273
510	14567	5.6	-0.00885
510	14570	5.75	0.026786
510	14571	5.79	0.006957
510	14572	5.64	-0.025907
510	14573	5.57	-0.012411
510	14574	5.6	0.005386
510	14577	5.56	-0.007143
510	14578	5.51	-0.008993
510	14579	5.57	0.010889
510	14580	5.5	-0.012567
510	14581	5.53	0.005455
510	14584	5.45	-0.014467
510	14585	5.46	0.001835
510	14586	5.38	-0.014652
510	14587	5.4	0.003717
510	14588	5.45	0.009259
510	14591	5.39	-0.011009
510	14592	5.38	-0.001855
510	14593	5.48	0.018587
510	14594	5.36	-0.021898
510	14595	5.4	0.007463
510	14600	5.35	-0.009259
510	14601	5.61	0.048598
510	14602	5.53	-0.01426
510	14605	5.65	0.0217
510	14606	5.5	-0.026549
510	14607	5.39	-0.02
510	14608	5.4	0.001855
510	14613	5.56	0.02963
510	14614	5.59	0.005396
510	14615	5.83	0.042934
510	14616	6.01	0.030875
510	14619	5.95	-0.009983
510	14620	5.81	-0.023529
510	14621	5.63	-0.030981
510	14622	5.64	0.001776
510	14623	5.57	-0.012411
510	14626	5.61	0.007181
510	14627	5.69	0.01426
510	14628	5.78	0.015817
510	14629	5.68	-0.017301
510	14630	5.52	-0.028169
510	14633	5.38	-0.025362
510	14634	5.42	0.007435
510	14635	5.57	0.027675
510	14636	5.4	-0.030521
510	14637	5.47	0.012963
510	14654	5.89	0.076782
510	14655	5.75	-0.023769
510	14656	5.88	0.022609
510	14657	5.73	-0.02551
510	14658	5.57	-0.027923
510	14661	5.53	-0.007181
510	14662	5.6	0.012658
510	14663	5.65	0.008929
510	14664	5.6	-0.00885
510	14665	5.54	-0.010714
510	14668	5.89	0.063177
510	14669	6.48	0.10017
510	14670	6.35	-0.020062
510	14671	6.11	-0.037795
510	14672	6.28	0.027823
510	14675	6.01	-0.042994
510	14676	6	-0.001664
510	14677	6.21	0.035
510	14678	6.65	0.070853
510	14679	6.61	-0.006015
510	14682	6.67	0.009077
510	14683	6.39	-0.041979
510	14684	6.46	0.010955
510	14685	6.04	-0.065015
510	14686	6.26	0.036424
510	14689	6.4	0.022364
510	14690	6.35	-0.007813
510	14691	6.52	0.026772
510	14692	6.53	0.001534
510	14693	6.56	0.004594
510	14696	7.12	0.085366
510	14697	6.99	-0.018258
510	14698	6.99	0
510	14699	7.2	0.030043
510	14700	7.08	-0.016667
510	14703	6.74	-0.048023
510	14704	6.6	-0.020772
510	14705	6.7	0.015152
510	14706	7.16	0.068657
510	14707	7.12	-0.005587
510	14710	7.25	0.018258
510	14711	6.99	-0.035862
510	14712	6.97	-0.002861
510	14713	6.98	0.001435
510	14714	7.12	0.020057
510	14717	6.95	-0.023876
510	14718	7.08	0.018705
510	14719	7.04	-0.00565
510	14720	7.1	0.008523
510	14721	7.81	0.101551
510	14724	8.1	0.037132
510	14725	8.18	0.009877
510	14726	8.04	-0.017115
510	14727	7.76	-0.034826
510	14728	7.92	0.020619
510	14738	7.88	-0.005051
510	14739	7.65	-0.029188
510	14745	6.89	-0.099346
510	14746	6.98	0.013062
510	14747	6.99	0.001433
510	14748	7.08	0.012876
510	14749	7.16	0.011299
510	14752	7.6	0.061453
510	14753	7.54	-0.007895
510	14754	7.85	0.041114
510	14755	7.99	0.017834
510	14756	8.01	0.002503
510	14759	7.97	-0.004994
510	14760	7.89	-0.010038
510	14761	7.77	-0.015209
510	14762	8.18	0.052767
510	14763	8.12	-0.007335
510	14766	7.89	-0.028325
510	14767	8.09	0.025349
510	14768	7.95	-0.017305
510	14769	7.85	-0.012579
510	14770	7.89	0.005096
510	14773	7.96	0.008872
510	14774	8.49	0.066583
510	14775	8.71	0.025913
510	14776	8.7	-0.001148
510	14777	8.52	-0.02069
510	14780	8.31	-0.024648
510	14781	8.43	0.01444
510	14782	8.38	-0.005931
510	14783	8.4	0.002387
510	14784	8.46	0.007143
510	14787	8.53	0.008274
510	14788	8.64	0.012896
510	14789	8.51	-0.015046
510	14790	8.41	-0.011751
510	14791	8	-0.048751
510	14794	7.84	-0.02
510	14795	8.06	0.028061
510	14796	8.03	-0.003722
510	14797	7.95	-0.009963
510	14798	8.1	0.018868
510	14801	8.02	-0.009877
510	14802	7.91	-0.013716
510	14803	8.7	0.099874
510	14804	8.65	-0.005747
510	14805	8.76	0.012717
510	14808	8.85	0.010274
510	14809	8.77	-0.00904
510	14810	8.79	0.002281
510	14811	8.74	-0.005688
510	14812	9.04	0.034325
510	14815	9.01	-0.003319
510	14816	8.92	-0.009989
510	14817	8.92	0
510	14818	8.94	0.002242
510	14819	9.14	0.022371
510	14822	9.38	0.026258
510	14823	9.28	-0.010661
510	14824	9.48	0.021552
510	14825	9.75	0.028481
510	14826	9.62	-0.013333
510	14829	10.58	0.099792
510	14830	10.33	-0.023629
510	14831	10.35	0.001936
510	14832	10.1	-0.024155
510	14833	9.93	-0.016832
510	14836	10.36	0.043303
510	14837	10.44	0.007722
510	14838	10.9	0.044061
510	14839	10.96	0.005505
510	14840	10.84	-0.010949
510	14843	10.99	0.013838
510	14844	10.5	-0.044586
510	14845	10.21	-0.027619
510	14846	10.89	0.066601
510	14847	10.94	0.004591
510	14850	10.95	0.000914
510	14851	10.89	-0.005479
510	14852	10.8	-0.008264
510	14853	10.48	-0.02963
510	14854	10.36	-0.01145
510	14857	10.52	0.015444
510	14858	10.32	-0.019011
510	14859	10.16	-0.015504
510	14860	10.49	0.03248
510	14861	10.99	0.047664
510	14864	10.82	-0.015469
510	14865	11.7	0.081331
510	14866	11.66	-0.003419
510	14867	11.43	-0.019726
510	14868	11.62	0.016623
510	14871	11.77	0.012909
510	14872	11.61	-0.013594
510	14873	11.97	0.031008
510	14874	11.43	-0.045113
510	14875	11.04	-0.034121
510	14878	10.77	-0.024457
510	14879	10.62	-0.013928
510	14880	10.81	0.017891
510	14881	11.45	0.059204
510	14882	12.01	0.048908
510	14892	12.01	0
510	14893	13	0.082431
510	14894	13	0
510	14895	13.41	0.031538
510	14896	13.43	0.001491
510	14899	12.75	-0.050633
510	14900	12.65	-0.007843
510	14901	13.85	0.094862
510	14902	13.71	-0.010108
510	14903	13.6	-0.008023
510	14906	13.91	0.022794
510	14907	13.54	-0.0266
510	14908	13.46	-0.005908
510	14909	13.38	-0.005944
510	14910	14.72	0.100149
510	14913	14.7	-0.001359
510	14914	15.28	0.039456
510	14915	15.67	0.025524
510	14916	16.69	0.065093
510	14917	15.02	-0.10006
510	14920	15	-0.001332
510	14921	16.5	0.1
510	14922	16.84	0.020606
510	14923	16.56	-0.016627
510	14927	17.87	0.079106
510	14928	18.86	0.0554
510	14929	18.99	0.006893
510	14930	18.33	-0.034755
510	14931	19.27	0.051282
510	14934	18.5	-0.039958
510	14935	18.2	-0.016216
510	14936	20.02	0.1
510	14937	19.76	-0.012987
510	14938	19.17	-0.029858
510	14941	18.89	-0.014606
510	14942	19.29	0.021175
510	14943	19.12	-0.008813
510	14944	18.68	-0.023013
510	14945	18.67	-0.000535
510	14948	18.68	0.000536
510	14949	18.93	0.013383
510	14950	18.83	-0.005283
510	14951	18.73	-0.005311
510	14952	18.8	0.003737
510	14955	18.75	-0.00266
510	14956	18.7	-0.002667
510	14957	18.79	0.004813
510	14958	18.78	-0.000532
510	14959	18.73	-0.002662
510	14962	18.7	-0.001602
510	14963	18.63	-0.003743
510	14964	18.8	0.009125
510	14965	18.76	-0.002128
510	14966	18.89	0.00693
510	14969	18.71	-0.009529
510	14970	18.81	0.005345
510	14971	18.72	-0.004785
510	14972	18.68	-0.002137
510	14973	18.75	0.003747
510	14977	18.28	-0.025067
510	14978	18.53	0.013676
510	14979	18.62	0.004857
510	14980	18.4	-0.011815
510	14983	18.46	0.003261
510	14984	18.4	-0.00325
510	14985	18.4	0
510	14986	18.36	-0.002174
510	14987	18.04	-0.017429
510	14990	17.39	-0.036031
510	14991	17.18	-0.012076
510	14992	17.15	-0.001746
510	14993	17.2	0.002915
510	14994	17.75	0.031977
510	15011	17.33	-0.023662
510	15012	17.33	0
510	15013	17.47	0.008078
510	15014	17.35	-0.006869
510	15015	17.5	0.008646
510	15018	17.5	0
510	15019	17.32	-0.010286
510	15020	17.35	0.001732
510	15021	17.36	0.000576
510	15022	17.4	0.002304
510	15025	17.42	0.001149
510	15026	17.37	-0.00287
510	15027	17.33	-0.002303
510	15028	17.35	0.001154
510	15029	17.4	0.002882
510	15032	17.86	0.026437
510	15033	18.25	0.021837
510	15034	18.8	0.030137
510	15035	18.8	0
510	15036	18.8	0
510	15039	18.74	-0.003191
510	15040	18.47	-0.014408
510	15041	18.5	0.001624
510	15042	18.65	0.008108
510	15043	19.79	0.061126
510	15046	19.81	0.001011
510	15047	20.22	0.020697
510	15048	20.48	0.012859
510	15049	19.72	-0.037109
510	15050	19.16	-0.028398
510	15053	19.02	-0.007307
510	15054	19.08	0.003155
510	15055	18.95	-0.006813
510	15056	19	0.002639
510	15057	18.57	-0.022632
510	15060	18.45	-0.006462
510	15061	18.11	-0.018428
510	15062	18.38	0.014909
510	15063	18.08	-0.016322
510	15064	17.9	-0.009956
510	15067	18.31	0.022905
510	15068	19.57	0.068815
510	15069	19.01	-0.028615
510	15070	18.67	-0.017885
510	15071	18.47	-0.010712
510	15074	19.14	0.036275
510	15075	19.81	0.035005
510	15076	19.5	-0.015649
510	15077	20.45	0.048718
510	15078	20.78	0.016137
510	15081	21.09	0.014918
510	15082	21.01	-0.003793
510	15083	20.73	-0.013327
510	15084	20.4	-0.015919
510	15085	20.25	-0.007353
510	15088	20.34	0.004444
510	15089	21.37	0.050639
510	15090	21.15	-0.010295
510	15091	21.99	0.039716
510	15092	21.6	-0.017735
510	15095	21.57	-0.001389
510	15103	21.63	0.002782
510	15104	21.5	-0.00601
510	15105	21.55	0.002326
510	15106	21.56	0.000464
510	15109	22.33	0.035714
510	15110	22.8	0.021048
510	15112	22.38	-0.018421
510	15113	21.98	-0.017873
510	15116	21.93	-0.002275
510	15117	21.92	-0.000456
510	15118	21.81	-0.005018
510	15119	21.79	-0.000917
510	15120	21.53	-0.011932
510	15123	21.52	-0.000464
510	15124	22.59	0.049721
510	15125	23	0.01815
510	15126	15.05	-0.345652
510	15127	14.99	-0.003987
510	15130	14.62	-0.024683
510	15131	14.59	-0.002052
510	15132	15.2	0.041809
510	15133	15.06	-0.009211
510	15134	15.35	0.019256
510	15137	14.98	-0.024104
510	15138	14.81	-0.011348
510	15139	14.7	-0.007427
510	15140	14.61	-0.006122
510	15141	14.5	-0.007529
510	15144	14.32	-0.012414
510	15145	14.41	0.006285
510	15146	14.7	0.020125
510	15147	14.88	0.012245
510	15148	14.9	0.001344
510	15151	14.84	-0.004027
510	15152	14.76	-0.005391
510	15153	14.7	-0.004065
510	15154	15.19	0.033333
510	15155	15.46	0.017775
510	15158	15.75	0.018758
510	15159	16.18	0.027302
510	15160	16.24	0.003708
510	15161	15.91	-0.02032
510	15162	15.76	-0.009428
510	15165	15.65	-0.00698
510	15166	15.98	0.021086
510	15167	15.78	-0.012516
510	15168	15.66	-0.007605
510	15169	14.98	-0.043423
510	15172	14.42	-0.037383
510	15173	14.7	0.019417
510	15174	15	0.020408
510	15175	15.22	0.014667
510	15176	15.58	0.023653
510	15179	15.37	-0.013479
510	15180	15.35	-0.001301
510	15181	14.89	-0.029967
510	15182	15.16	0.018133
510	15183	15.5	0.022427
510	15186	15.04	-0.029677
510	15187	15.12	0.005319
[truncated: 4,469 more rows]

## Sheet: 000639
stkcd	date	price	rit
639	13479	14.38	13.38
639	13480	14.78	0.027816
639	13481	15.4	0.041949
639	13482	15.5	0.006494
639	13485	14.7	-0.051613
639	13486	15.38	0.046259
639	13487	17.2	0.118336
639	13488	17.2	0
639	13489	17.75	0.031977
639	13492	17.9	0.008451
639	13493	18	0.005587
639	13494	18.4	0.022222
639	13495	17.55	-0.046196
639	13496	16.45	-0.062678
639	13499	14.81	-0.100243
639	13500	13.33	-0.099932
639	13501	13.5	0.012753
639	13502	12.07	-0.099925
639	13503	10.86	-0.100249
639	13506	9.77	-0.100368
639	13507	8.79	-0.100307
639	13508	9.08	0.032992
639	13509	9.6	0.058434
639	13510	10.56	0.1
639	13513	11.62	0.100379
639	13514	11.68	0.005164
639	13516	11.8	0.010274
639	13517	11.08	-0.061017
639	13520	10	-0.097473
639	13521	10.74	0.074
639	13522	10.66	-0.007449
639	13523	10.8	0.013133
639	13524	10.75	-0.00463
639	13527	11.1	0.032558
639	13528	10.55	-0.04955
639	13529	10.92	0.035071
639	13530	10.8	-0.010989
639	13531	10.82	0.001852
639	13534	10.98	0.014787
639	13535	10.75	-0.020947
639	13536	10.68	-0.006512
639	13537	10.74	0.005618
639	13538	10.93	0.017691
639	13541	11.03	0.009149
639	13542	11.25	0.019946
639	13543	11.13	-0.010667
639	13544	11.13	0
639	13545	10.99	-0.012579
639	13562	10.8	-0.017288
639	13563	9.72	-0.1
639	13564	10.05	0.033951
639	13565	9.79	-0.025871
639	13566	10.1	0.031665
639	13569	10.05	-0.00495
639	13570	10.45	0.039801
639	13571	10.8	0.033493
639	13572	10.71	-0.008333
639	13573	11	0.027077
639	13576	11.7	0.063636
639	13577	11.55	-0.012821
639	13578	12.08	0.045887
639	13579	12.53	0.037252
639	13580	13	0.03751
639	13583	13.02	0.001538
639	13584	13.7	0.052227
639	13585	13.22	-0.035036
639	13586	12.8	-0.03177
639	13587	12.83	0.002344
639	13590	13.4	0.044427
639	13591	14.08	0.050746
639	13592	14.96	0.0625
639	13593	14.35	-0.040775
639	13594	14.6	0.017422
639	13597	13.99	-0.041781
639	13598	13.79	-0.014296
639	13599	14.09	0.021755
639	13600	13.78	-0.022001
639	13601	13.72	-0.004354
639	13604	13.88	0.011662
639	13605	14.35	0.033862
639	13606	14.81	0.032056
639	13607	14.87	0.004051
639	13608	14.49	-0.025555
639	13611	14.02	-0.032436
639	13612	13.73	-0.020685
639	13613	14.95	0.088857
639	13614	14.6	-0.023411
639	13615	15.2	0.041096
639	13618	15.9	0.046053
639	13619	15.77	-0.008176
639	13620	15.58	-0.012048
639	13621	15.4	-0.011553
639	13622	15.8	0.025974
639	13625	16.25	0.028481
639	13626	16.28	0.001846
639	13627	15.07	-0.074324
639	13628	15.5	0.028534
639	13629	14.9	-0.03871
639	13632	14.56	-0.022819
639	13633	14.34	-0.01511
639	13634	15	0.046025
639	13639	15.2	0.013333
639	13640	14.9	-0.019737
639	13641	14.92	0.001342
639	13642	14	-0.061662
639	13643	15.36	0.097143
639	13646	16.09	0.047526
639	13648	14.62	-0.091361
639	13649	15.3	0.046512
639	13650	13.79	-0.098693
639	13653	13.9	0.007977
639	13654	14.5	0.043165
639	13655	14	-0.034483
639	13656	12.6	-0.1
639	13657	13.18	0.046032
639	13660	13.35	0.012898
639	13661	13.8	0.033708
639	13662	13.84	0.002899
639	13663	13.77	-0.005058
639	13664	14.15	0.027596
639	13667	14.88	0.05159
639	13668	15.04	0.010753
639	13669	14.88	-0.010638
639	13670	14.8	-0.005376
639	13671	13.9	-0.060811
639	13674	14.26	0.025899
639	13675	14.2	-0.004208
639	13676	14.28	0.005634
639	13677	15	0.05042
639	13678	15.82	0.054667
639	13681	16.88	0.067004
639	13682	16.66	-0.013033
639	13683	16.2	-0.027611
639	13684	16.46	0.016049
639	13685	17.08	0.037667
639	13688	16.41	-0.039227
639	13689	16.29	-0.007313
639	13690	15.73	-0.034377
639	13691	15	-0.046408
639	13692	14.68	-0.021333
639	13697	15.03	0.023842
639	13698	14.42	-0.040585
639	13699	14.58	0.011096
639	13702	13.7	-0.060357
639	13703	13.95	0.018248
639	13704	14.4	0.032258
639	13705	14.05	-0.024306
639	13706	14.55	0.035587
639	13709	14.87	0.021993
639	13710	15.28	0.027572
639	13711	15.05	-0.015052
639	13712	14.65	-0.026578
639	13713	15.1	0.030717
639	13716	15	-0.006623
639	13717	15	0
639	13718	15	0
639	13719	15.3	0.02
639	13720	15.82	0.033987
639	13723	15.7	-0.007585
639	13724	15.4	-0.019108
639	13725	16.5	0.071429
639	13726	16.17	-0.02
639	13727	15.1	-0.066172
639	13730	14.48	-0.04106
639	13731	14.27	-0.014503
639	13732	14.05	-0.015417
639	13733	13.98	-0.004982
639	13734	13.87	-0.007868
639	13737	13.6	-0.019466
639	13738	13.2	-0.029412
639	13739	12.52	-0.051515
639	13740	13.1	0.046326
639	13741	13.2	0.007634
639	13744	12.65	-0.041667
639	13745	12.35	-0.023715
639	13746	12.3	-0.004049
639	13747	12.48	0.014634
639	13748	12.84	0.028846
639	13751	12.74	-0.007788
639	13752	12.98	0.018838
639	13753	12.7	-0.021572
639	13754	12.84	0.011024
639	13755	12.89	0.003894
639	13758	12.9	0.000776
639	13759	13.31	0.031783
639	13760	13.68	0.027799
639	13761	13.4	-0.020468
639	13762	13.18	-0.016418
639	13765	13.2	0.001517
639	13766	13.35	0.011364
639	13767	13.35	0
639	13768	13.06	-0.021723
639	13769	13.45	0.029862
639	13772	13.26	-0.014126
639	13773	13.47	0.015837
639	13774	13.3	-0.012621
639	13775	13.3	0
639	13776	13.7	0.030075
639	13779	13.29	-0.029927
639	13780	12.85	-0.033108
639	13781	13.4	0.042802
639	13782	13.05	-0.026119
639	13783	12.94	-0.008429
639	13786	12.38	-0.043277
639	13787	12.45	0.005654
639	13793	12.05	-0.032129
639	13794	11.91	-0.011618
639	13795	12.08	0.014274
639	13796	12.3	0.018212
639	13797	12.25	-0.004065
639	13800	12.07	-0.014694
639	13801	11.96	-0.009114
639	13802	12.1	0.011706
639	13803	12.57	0.038843
639	13804	12.69	0.009547
639	13807	12.54	-0.01182
639	13808	12.75	0.016746
639	13809	12.3	-0.035294
639	13810	12.38	0.006504
639	13811	12.6	0.017771
639	13814	12.77	0.013492
639	13815	12	-0.060298
639	13816	12.52	0.043333
639	13817	11.88	-0.051118
639	13818	12.69	0.068182
639	13821	13.12	0.033885
639	13822	13	-0.009146
639	13823	13.26	0.02
639	13824	12.88	-0.028658
639	13825	13.03	0.011646
639	13828	12.79	-0.018419
639	13829	12.6	-0.014855
639	13830	12.32	-0.022222
639	13831	12.55	0.018669
639	13832	12.4	-0.011952
639	13835	12.41	0.000806
639	13836	12.25	-0.012893
639	13837	12.16	-0.007347
639	13838	12.14	-0.001645
639	13839	12.38	0.019769
639	13842	12.52	0.011309
639	13843	12.27	-0.019968
639	13844	12.36	0.007335
639	13845	11.72	-0.05178
639	13846	12	0.023891
639	13849	11.71	-0.024167
639	13850	11.49	-0.018787
639	13851	11.05	-0.038294
639	13852	11.31	0.023529
639	13853	11.28	-0.002653
639	13856	11.16	-0.010638
639	13857	11.4	0.021505
639	13858	11.41	0.000877
639	13859	11.35	-0.005259
639	13860	11.49	0.012335
639	13863	11.69	0.017406
639	13864	11.54	-0.012831
639	13865	11.22	-0.02773
639	13866	11.39	0.015152
639	13867	11.23	-0.014047
639	13871	11.96	0.065004
639	13872	11.67	-0.024247
639	13873	11.46	-0.017995
639	13874	11.78	0.027923
639	13877	11.85	0.005942
639	13878	11.63	-0.018565
639	13879	11.79	0.013758
639	13884	11.72	-0.005937
639	13885	11.92	0.017065
639	13886	11.8	-0.010067
639	13887	12.1	0.025424
639	13888	11.9	-0.016529
639	13891	11.93	0.002521
639	13892	11.21	-0.060352
639	13893	11.41	0.017841
639	13894	11.57	0.014023
639	13895	11.63	0.005186
639	13898	11.2	-0.036973
639	13899	11.28	0.007143
639	13900	11	-0.024823
639	13901	11.07	0.006364
639	13902	11.31	0.02168
639	13919	11.4	0.007958
639	13920	11.2	-0.017544
639	13921	11.2	0
639	13922	11.58	0.033929
639	13923	11.46	-0.010363
639	13926	11.43	-0.002618
639	13927	11.81	0.033246
639	13928	11.5	-0.026249
639	13929	11.31	-0.016522
639	13930	11.15	-0.014147
639	13933	8.3	-0.255605
639	13934	8.35	0.006024
639	13935	8.24	-0.013174
639	13936	8.15	-0.010922
639	13937	8.13	-0.002454
639	13940	7.7	-0.052891
639	13941	7.53	-0.022078
639	13942	8	0.062417
639	13943	7.75	-0.03125
639	13944	7.77	0.002581
639	13947	7.6	-0.021879
639	13948	7.61	0.001316
639	13949	7.5	-0.014455
639	13950	7.61	0.014667
639	13951	7.75	0.018397
639	13954	7.8	0.006452
639	13955	8.08	0.035897
639	13956	7.98	-0.012376
639	13957	8.05	0.008772
639	13958	8.18	0.016149
639	13961	7.95	-0.028117
639	13962	7.94	-0.001258
639	13963	7.85	-0.011335
639	13964	7.68	-0.021656
639	13965	7.82	0.018229
639	13968	8.29	0.060102
639	13969	8.9	0.073583
639	13970	9.12	0.024719
639	13971	9.1	-0.002193
639	13972	9.21	0.012088
639	13975	9.52	0.033659
639	13977	9.68	0.016807
639	13978	9.28	-0.041322
639	13979	9.73	0.048491
639	13982	9.9	0.017472
639	13983	9.97	0.007071
639	13984	10.86	0.089268
639	13985	10.62	-0.022099
639	13986	10.13	-0.046139
639	13989	10.29	0.015795
639	13990	10.18	-0.01069
639	13991	10.31	0.01277
639	13992	10.24	-0.00679
639	13993	10.65	0.040039
639	13996	10.28	-0.034742
639	13997	10.28	0
639	13998	10.25	-0.002918
639	13999	10.29	0.003902
639	14003	9.9	-0.037901
639	14004	10.03	0.013131
639	14005	9.98	-0.004985
639	14006	9.6	-0.038076
639	14007	10.02	0.04375
639	14010	9.6	-0.041916
639	14011	9.36	-0.025
639	14012	9.56	0.021368
639	14013	10.04	0.050209
639	14014	9.71	-0.032869
639	14017	9.55	-0.016478
639	14018	9.53	-0.002094
639	14019	9.4	-0.013641
639	14020	9.78	0.040426
639	14021	10.19	0.041922
639	14024	10.3	0.010795
639	14025	10.64	0.03301
639	14026	10.39	-0.023496
639	14027	10.39	0
639	14028	11.1	0.068335
639	14031	12.15	0.094595
639	14032	11.97	-0.014815
639	14033	12.21	0.02005
639	14034	12.01	-0.01638
639	14035	11.61	-0.033306
639	14038	11.39	-0.018949
639	14039	11.6	0.018437
639	14040	11.7	0.008621
639	14041	11.53	-0.01453
639	14042	12	0.040763
639	14045	12.09	0.0075
639	14046	11.94	-0.012407
639	14047	11.7	-0.020101
639	14048	11.62	-0.006838
639	14049	11.72	0.008606
639	14052	12	0.023891
639	14053	11.79	-0.0175
639	14054	11.57	-0.01866
639	14055	11.34	-0.019879
639	14056	11.57	0.020282
639	14059	11.19	-0.032844
639	14060	11.34	0.013405
639	14061	10.66	-0.059965
639	14062	10.53	-0.012195
639	14063	10.67	0.013295
639	14066	10.2	-0.044049
639	14067	10.44	0.023529
639	14068	10.47	0.002874
639	14069	10.46	-0.000955
639	14070	10.8	0.032505
639	14073	10.88	0.007407
639	14074	10.67	-0.019301
639	14075	10.57	-0.009372
639	14076	10.42	-0.014191
639	14077	10.2	-0.021113
639	14080	9.7	-0.04902
639	14081	9.95	0.025773
639	14082	9.89	-0.00603
639	14083	10.15	0.026289
639	14084	10.48	0.032512
639	14087	10.31	-0.016221
639	14088	10.15	-0.015519
639	14089	9.96	-0.018719
639	14090	10.12	0.016064
639	14091	10.02	-0.009881
639	14094	10.64	0.061876
639	14095	10.3	-0.031955
639	14096	10.31	0.000971
639	14097	10	-0.030068
639	14098	9.8	-0.02
639	14101	9.64	-0.016327
639	14102	9.12	-0.053942
639	14103	8.99	-0.014254
639	14104	9	0.001112
639	14105	8.5	-0.055556
639	14108	7.67	-0.097647
639	14109	7.3	-0.04824
639	14110	7.88	0.079452
639	14111	8.18	0.038071
639	14112	9	0.100244
639	14115	9.19	0.021111
639	14116	9.5	0.033732
639	14117	9.88	0.04
639	14118	10	0.012146
639	14119	9.65	-0.035
639	14122	9.8	0.015544
639	14123	9.59	-0.021429
639	14124	9.48	-0.01147
639	14125	9.79	0.0327
639	14126	10.08	0.029622
639	14129	10.31	0.022817
639	14130	10.2	-0.010669
639	14131	10.3	0.009804
639	14132	10.4	0.009709
639	14133	10.4	0
639	14136	11.02	0.059615
639	14137	10.8	-0.019964
639	14138	11.15	0.032407
639	14139	10.58	-0.051121
639	14140	10.24	-0.032136
639	14143	10.44	0.019531
639	14144	10.4	-0.003831
639	14145	10.6	0.019231
639	14146	10.63	0.00283
639	14150	10.95	0.030103
639	14151	10.85	-0.009132
639	14152	10.86	0.000922
639	14157	10.67	-0.017495
639	14158	10.3	-0.034677
639	14159	10.31	0.000971
639	14160	10.45	0.013579
639	14161	10.36	-0.008612
639	14164	10.46	0.009653
639	14165	11	0.051625
639	14166	10.88	-0.010909
639	14167	10.82	-0.005515
639	14168	11.01	0.01756
639	14171	11.27	0.023615
639	14172	11.22	-0.004437
639	14173	11.02	-0.017825
639	14174	11.75	0.066243
639	14175	11.68	-0.005957
639	14178	12.2	0.044521
639	14179	12.18	-0.001639
639	14180	12.14	-0.003284
639	14181	11.66	-0.039539
639	14182	11.49	-0.01458
639	14185	11.45	-0.003481
639	14186	11.37	-0.006987
639	14187	11.45	0.007036
639	14188	11.57	0.01048
639	14189	11.38	-0.016422
639	14192	11.95	0.050088
639	14193	12.04	0.007531
639	14194	11.99	-0.004153
639	14195	11.79	-0.016681
639	14196	11.41	-0.032231
639	14199	11.63	0.019281
639	14200	11.27	-0.030954
639	14201	11.2	-0.006211
639	14202	11.21	0.000893
639	14203	11.06	-0.013381
639	14206	10.71	-0.031646
639	14207	10.94	0.021475
639	14208	10.85	-0.008227
639	14209	10.5	-0.032258
639	14210	10.52	0.001905
639	14213	10.55	0.002852
639	14214	10.54	-0.000948
639	14215	10.74	0.018975
639	14216	10.8	0.005587
639	14217	10.88	0.007407
639	14220	10.7	-0.016544
639	14221	10.41	-0.027103
639	14222	10.31	-0.009606
639	14223	10.27	-0.00388
639	14224	10.33	0.005842
639	14227	10.28	-0.00484
639	14228	10.08	-0.019455
639	14229	10.32	0.02381
639	14230	10.1	-0.021318
639	14231	10.2	0.009901
639	14234	10.32	0.011765
639	14235	10.65	0.031977
639	14236	10.33	-0.030047
639	14237	10.67	0.032914
639	14238	10.9	0.021556
639	14242	10.36	-0.049541
639	14243	10.51	0.014479
639	14244	10.51	0
639	14248	10.34	-0.016175
639	14249	10.32	-0.001934
639	14250	10.59	0.026163
639	14251	10.75	0.015109
639	14252	11.07	0.029767
639	14255	11.12	0.004517
639	14256	11.12	0
639	14257	11.21	0.008094
639	14258	11.5	0.02587
639	14259	11.3	-0.017391
639	14262	11.36	0.00531
639	14263	11.62	0.022887
639	14264	11.52	-0.008606
639	14265	11.28	-0.020833
639	14266	12.26	0.086879
639	14269	12.17	-0.007341
639	14270	11.97	-0.016434
639	14271	12.03	0.005013
639	14272	12.09	0.004988
639	14273	11.93	-0.013234
639	14276	11.3	-0.052808
639	14277	11.42	0.010619
639	14278	11.48	0.005254
639	14279	11.5	0.001742
639	14280	11.28	-0.01913
639	14283	11.49	0.018617
639	14284	11.55	0.005222
639	14304	11.54	-0.000866
639	14305	10.96	-0.05026
639	14306	10.87	-0.008212
639	14307	10.6	-0.024839
639	14308	10.66	0.00566
639	14311	10.91	0.023452
639	14312	10.74	-0.015582
639	14313	10.73	-0.000931
639	14315	10.96	0.021435
639	14318	11.36	0.036496
639	14319	11.12	-0.021127
639	14320	10.86	-0.023381
639	14321	10.84	-0.001842
639	14322	10.78	-0.005535
639	14325	10.75	-0.002783
639	14326	10.5	-0.023256
639	14327	10.35	-0.014286
639	14328	10.13	-0.021256
639	14329	10.26	0.012833
639	14332	9.97	-0.028265
639	14333	10.46	0.049147
639	14334	10.53	0.006692
639	14335	9.8	-0.069326
639	14336	9.93	0.013265
639	14339	9.98	0.005035
639	14340	10.21	0.023046
639	14341	9.9	-0.030362
639	14342	9.92	0.00202
639	14343	9.63	-0.029234
639	14346	9.07	-0.058152
639	14347	8.94	-0.014333
639	14348	9.05	0.012304
639	14349	8.83	-0.024309
639	14350	8.54	-0.032843
639	14353	9.21	0.078454
639	14354	8.83	-0.04126
639	14355	9.71	0.09966
639	14356	9.92	0.021627
639	14357	9.75	-0.017137
639	14360	8.97	-0.08
639	14361	8.65	-0.035674
639	14362	8.42	-0.02659
639	14364	8.84	0.049881
639	14368	9.03	0.021493
639	14369	8.58	-0.049834
639	14370	8.81	0.026807
639	14371	8.55	-0.029512
639	14374	8.29	-0.030409
639	14375	8.45	0.0193
639	14376	8.73	0.033136
639	14377	8.56	-0.019473
639	14378	8.6	0.004673
639	14381	8.85	0.02907
639	14382	8.75	-0.011299
639	14383	9.19	0.050286
639	14384	9.2	0.001088
639	14385	9.24	0.004348
639	14388	9.1	-0.015152
639	14389	8.87	-0.025275
639	14390	8.9	0.003382
639	14391	8.69	-0.023596
639	14392	8.55	-0.01611
639	14395	8.66	0.012865
639	14396	8.9	0.027714
639	14397	8.8	-0.011236
639	14398	9.24	0.05
639	14399	9.12	-0.012987
639	14402	9.53	0.044956
639	14404	10.01	0.050367
639	14405	9.71	-0.02997
639	14406	9.7	-0.00103
639	14409	9.79	0.009278
639	14410	9.31	-0.04903
639	14411	9.46	0.016112
639	14412	9	-0.048626
639	14413	9.06	0.006667
639	14416	8.99	-0.007726
639	14417	9.16	0.01891
639	14418	9.4	0.026201
639	14419	9.25	-0.015957
639	14420	8.79	-0.04973
639	14423	8.93	0.015927
639	14424	9.08	0.016797
639	14425	9.53	0.049559
639	14426	9.05	-0.050367
639	14427	9.38	0.036464
639	14430	9.85	0.050107
639	14431	9.36	-0.049746
639	14432	9.51	0.016026
639	14433	9.99	0.050473
639	14434	10.49	0.05005
639	14437	9.97	-0.049571
639	14438	9.66	-0.031093
639	14439	9.79	0.013458
639	14440	9.65	-0.0143
639	14441	9.68	0.003109
639	14444	10.09	0.042355
639	14445	9.6	-0.048563
639	14446	9.66	0.00625
639	14447	9.49	-0.01658
639	14448	9.46	-0.003161
639	14451	9.15	-0.03277
639	14452	9.18	0.003279
639	14453	9.35	0.018519
639	14455	9.48	0.013904
639	14458	9.5	0.00211
639	14459	9.75	0.026316
639	14460	10.05	0.030769
639	14461	10	-0.004975
639	14462	9.98	-0.002
639	14465	9.98	0
639	14466	9.96	-0.002004
639	14467	9.9	-0.006024
639	14468	10.04	0.014141
639	14469	10.18	0.013944
639	14472	10.14	-0.003929
639	14473	10.01	-0.012821
639	14474	9.99	-0.001998
639	14475	10	0.001001
639	14476	9.96	-0.004
639	14479	10.42	0.046185
639	14480	10.42	0
639	14481	10.65	0.022073
639	14482	10.81	0.015023
639	14483	10.87	0.00555
639	14486	10.48	-0.035879
639	14487	10.43	-0.004771
639	14488	10.45	0.001918
639	14489	10.4	-0.004785
639	14490	10.48	0.007692
639	14493	10.3	-0.017176
639	14494	10.27	-0.002913
639	14495	10.11	-0.015579
639	14496	10.3	0.018793
639	14497	10.45	0.014563
639	14500	10.23	-0.021053
639	14501	10.33	0.009775
639	14502	10.32	-0.000968
639	14503	10.31	-0.000969
639	14504	10.21	-0.009699
639	14507	10.06	-0.014691
639	14508	9.98	-0.007952
639	14509	10.02	0.004008
639	14510	9.84	-0.017964
639	14511	9.71	-0.013211
639	14514	9.62	-0.009269
639	14515	9.64	0.002079
639	14516	9.7	0.006224
639	14517	9.6	-0.010309
639	14525	9.33	-0.028125
639	14528	9.36	0.003215
639	14529	9.52	0.017094
639	14530	9.39	-0.013655
639	14531	9.27	-0.01278
639	14532	9.44	0.018339
639	14535	9.38	-0.006356
639	14536	8.91	-0.050107
639	14537	9.1	0.021324
639	14538	8.89	-0.023077
639	14539	9.02	0.014623
639	14542	9.12	0.011086
639	14543	9.27	0.016447
639	14544	9.39	0.012945
639	14545	9.33	-0.00639
639	14546	9.45	0.012862
639	14549	9.45	0
639	14550	9.26	-0.020106
639	14551	9.05	-0.022678
639	14552	9.06	0.001105
639	14553	9.34	0.030905
639	14556	9.6	0.027837
639	14557	9.51	-0.009375
639	14558	9.53	0.002103
639	14559	9.78	0.026233
639	14560	9.64	-0.014315
639	14563	9.39	-0.025934
639	14564	9.3	-0.009585
639	14565	9.45	0.016129
639	14566	9.69	0.025397
639	14567	9.74	0.00516
639	14570	9.82	0.008214
639	14571	10.11	0.029532
639	14572	10.07	-0.003956
639	14573	9.97	-0.00993
639	14574	10.08	0.011033
639	14577	9.91	-0.016865
639	14578	9.91	0
639	14579	9.87	-0.004036
639	14580	9.81	-0.006079
639	14581	10.28	0.04791
639	14584	10.37	0.008755
639	14585	10.89	0.050145
639	14586	10.66	-0.02112
639	14587	10.73	0.006567
639	14588	10.42	-0.028891
639	14591	10.53	0.010557
639	14592	10.72	0.018044
639	14593	10.66	-0.005597
639	14594	10.83	0.015947
639	14595	10.64	-0.017544
639	14599	10.51	-0.012218
639	14600	10.22	-0.027593
639	14601	9.72	-0.048924
639	14602	9.64	-0.00823
639	14605	9.77	0.013485
639	14606	9.6	-0.0174
639	14607	9.5	-0.010417
639	14608	9.41	-0.009474
639	14613	9.63	0.023379
639	14614	9.7	0.007269
639	14615	9.75	0.005155
639	14616	10.24	0.050256
639	14619	10.75	0.049805
639	14620	10.47	-0.026047
639	14621	10.58	0.010506
639	14622	10.58	0
639	14623	10.65	0.006616
639	14626	10.72	0.006573
639	14627	10.87	0.013993
639	14628	10.37	-0.045998
639	14629	10.89	0.050145
639	14630	10.81	-0.007346
639	14633	11.35	0.049954
639	14634	11.92	0.05022
639	14635	12.52	0.050336
639	14636	13.15	0.050319
639	14637	13.81	0.05019
639	14654	14.5	0.049964
639	14655	15.23	0.050345
639	14656	15.99	0.049902
639	14657	16.79	0.050031
639	14658	17.63	0.05003
639	14661	16.75	-0.049915
639	14662	15.91	-0.050149
639	14663	15.11	-0.050283
639	14664	15.29	0.011913
639	14665	14.84	-0.029431
639	14668	15.28	0.02965
639	14669	15.83	0.035995
639	14670	15.6	-0.014529
639	14671	15.11	-0.03141
639	14672	15.28	0.011251
639	14675	15.28	0
639	14676	15.84	0.036649
639	14677	15.7	-0.008838
639	14678	15.8	0.006369
639	14679	15.66	-0.008861
639	14682	16.44	0.049808
639	14683	16.82	0.023114
639	14684	16.95	0.007729
639	14685	16.1	-0.050147
639	14686	15.89	-0.013043
639	14689	15.7	-0.011957
639	14691	16.33	0.040127
639	14692	16.11	-0.013472
639	14693	16.33	0.013656
639	14696	16.59	0.015922
639	14697	16.32	-0.016275
639	14698	17.47	0.070466
639	14699	19.22	0.100172
639	14700	19.72	0.026015
639	14703	19.42	-0.015213
639	14704	17.9	-0.07827
639	14705	18.45	0.030726
639	14706	18.92	0.025474
639	14707	18.56	-0.019027
639	14710	18	-0.030172
639	14711	18.28	0.015556
639	14712	18.01	-0.01477
639	14713	18.01	0
639	14714	18.09	0.004442
639	14717	18.23	0.007739
639	14718	19.59	0.074602
639	14719	19.11	-0.024502
639	14720	19	-0.005756
639	14724	17.74	-0.066316
639	14725	17.09	-0.03664
639	14726	17.19	0.005851
639	14727	16.93	-0.015125
639	14728	16.36	-0.033668
639	14738	16.03	-0.020171
639	14739	16.59	0.034934
639	14740	16.2	-0.023508
639	14741	15.82	-0.023457
639	14742	15.76	-0.003793
639	14745	16.08	0.020305
639	14746	16.27	0.011816
639	14747	16.2	-0.004302
639	14748	16.28	0.004938
639	14749	16.34	0.003686
639	14752	16.49	0.00918
639	14753	16.86	0.022438
639	14754	16.64	-0.013049
639	14755	16.67	0.001803
639	14756	16.56	-0.006599
639	14759	16.28	-0.016908
639	14760	16.3	0.001229
639	14761	16.32	0.001227
639	14762	16.38	0.003676
639	14763	16.31	-0.004274
639	14766	16.12	-0.011649
639	14767	16.56	0.027295
639	14768	16.39	-0.010266
639	14769	16.2	-0.011592
639	14770	16.23	0.001852
639	14773	16.18	-0.003081
639	14774	16.39	0.012979
639	14775	16.25	-0.008542
639	14776	17.88	0.100308
639	14777	17.64	-0.013423
639	14780	16.97	-0.037982
639	14781	16.79	-0.010607
639	14782	17.09	0.017868
639	14783	16.85	-0.014043
639	14784	17.12	0.016024
639	14787	17.12	0
639	14788	16.91	-0.012266
639	14789	17.1	0.011236
639	14790	16.85	-0.01462
639	14791	16.54	-0.018398
639	14794	16.22	-0.019347
639	14795	16.4	0.011097
639	14796	16.41	0.00061
639	14797	16.75	0.020719
639	14798	16.85	0.00597
639	14801	16.86	0.000593
639	14802	16.97	0.006524
639	14803	16.95	-0.001179
639	14804	16.7	-0.014749
639	14805	16.55	-0.008982
639	14808	16.63	0.004834
639	14809	16.45	-0.010824
639	14810	16.52	0.004255
639	14811	16.51	-0.000605
639	14812	16.6	0.005451
639	14815	16.67	0.004217
639	14816	16.53	-0.008398
639	14817	16.92	0.023593
639	14818	16.85	-0.004137
639	14819	16.68	-0.010089
639	14822	16.66	-0.001199
639	14823	16.75	0.005402
639	14824	17.28	0.031642
639	14825	16.99	-0.016782
639	14826	16.71	-0.01648
639	14829	16.64	-0.004189
639	14830	16.76	0.007212
639	14831	16.84	0.004773
639	14832	16.65	-0.011283
639	14833	17	0.021021
639	14836	16.99	-0.000588
639	14837	17.17	0.010594
639	14838	17.4	0.013395
639	14839	17.43	0.001724
639	14840	17.3	-0.007458
639	14843	17.21	-0.005202
639	14844	16.9	-0.018013
639	14845	16.54	-0.021302
639	14846	16.52	-0.001209
639	14847	16.68	0.009685
639	14850	16.5	-0.010791
639	14851	16.75	0.015152
639	14852	16.59	-0.009552
639	14853	16.27	-0.019289
639	14854	16.09	-0.011063
639	14857	15.85	-0.014916
639	14858	15.5	-0.022082
639	14859	15.4	-0.006452
639	14860	15.47	0.004545
639	14861	15.69	0.014221
639	14864	16.11	0.026769
639	14865	16.08	-0.001862
639	14866	15.84	-0.014925
639	14867	15.6	-0.015152
639	14868	15.78	0.011538
639	14871	15.43	-0.02218
639	14872	15	-0.027868
639	14873	15.01	0.000667
639	14874	14.93	-0.00533
639	14875	15.02	0.006028
639	14878	14.94	-0.005326
639	14879	15.21	0.018072
639	14880	15.07	-0.009204
639	14881	15.5	0.028534
639	14882	15.6	0.006452
639	14892	15.49	-0.007051
639	14893	15.77	0.018076
639	14894	15.6	-0.01078
639	14895	15.53	-0.004487
639	14896	16.2	0.043142
639	14899	15.91	-0.017901
639	14900	15.88	-0.001886
639	14901	15.84	-0.002519
639	14902	15.75	-0.005682
639	14903	15.8	0.003175
639	14906	16.37	0.036076
639	14907	16.71	0.02077
639	14908	16.8	0.005386
639	14909	16.77	-0.001786
639	14910	16.78	0.000596
639	14913	16.8	0.001192
639	14914	16.81	0.000595
639	14915	17.15	0.020226
639	14916	16.98	-0.009913
639	14917	16.82	-0.009423
639	14920	16.84	0.001189
639	14921	16.87	0.001781
639	14922	16.99	0.007113
639	14923	16.83	-0.01
639	14924	16.99	0.009507
639	14927	17.04	0.002943
639	14928	17.02	-0.001174
639	14929	17.28	0.015276
639	14930	17.39	0.006366
639	14931	17.14	-0.014376
639	14934	17.25	0.006418
639	14935	17.67	0.024348
639	14936	18.09	0.023769
639	14937	17.94	-0.008292
639	14938	17.18	-0.042363
639	14941	17	-0.010477
639	14942	17.26	0.015294
639	14943	17	-0.015064
639	14944	17.2	0.011765
639	14945	17.97	0.044767
639	14948	18.02	0.002782
639	14949	17.8	-0.012209
639	14950	17.77	-0.001685
639	14951	17.95	0.010129
639	14952	18.23	0.015599
639	14955	18.81	0.031816
639	14956	18.74	-0.003721
639	14957	18.73	-0.000534
639	14958	18.71	-0.001068
639	14959	18.98	0.014431
639	14962	20.09	0.058483
639	14963	19.99	-0.004978
639	14964	19.96	-0.001501
639	14965	19.93	-0.001503
639	14966	18.99	-0.047165
639	14969	19.32	0.017378
639	14970	19.1	-0.011387
639	14971	18.6	-0.026178
639	14972	18.68	0.004301
639	14973	18.83	0.00803
639	14977	18.85	0.001062
639	14978	18.8	-0.002653
639	14979	18.99	0.010106
639	14980	19.22	0.012112
639	14983	18.83	-0.020291
639	14984	18.56	-0.014339
639	14985	18.3	-0.014009
639	14986	18.23	-0.003825
639	14987	17.92	-0.017005
639	14990	17.51	-0.022879
639	14991	17.99	0.027413
639	14992	18.18	0.010561
639	14993	17.83	-0.019252
639	14994	17.84	0.000561
639	15011	17.48	-0.020179
639	15012	17.3	-0.010297
639	15013	17.27	-0.001734
639	15014	16.72	-0.031847
639	15015	16.94	0.013158
639	15018	16.68	-0.015348
639	15019	16.87	0.011391
639	15020	16.9	0.001778
639	15021	16.7	-0.011834
639	15022	16.9	0.011976
639	15025	17.1	0.011834
639	15026	17.01	-0.005263
639	15027	16.65	-0.021164
639	15028	16.68	0.001802
639	15029	17.04	0.021583
639	15032	16.95	-0.005282
639	15033	16.86	-0.00531
639	15034	16.81	-0.002966
639	15035	16.7	-0.006544
639	15036	16.96	0.015569
639	15039	17.3	0.020047
639	15040	17.26	-0.002312
639	15041	17.3	0.002317
639	15042	17.48	0.010405
639	15043	17.66	0.010297
639	15046	17.64	-0.001133
639	15047	17.4	-0.013605
639	15048	17.4	0
639	15049	17.33	-0.004023
639	15050	17.23	-0.00577
639	15053	17.24	0.00058
639	15054	17.55	0.017981
639	15055	17.51	-0.002279
639	15056	17.7	0.010851
639	15057	17.91	0.011864
639	15060	18.3	0.021776
639	15061	18.39	0.004918
639	15062	18.39	0
639	15063	18.11	-0.015226
639	15064	17.98	-0.007178
639	15067	18.04	0.003337
639	15068	18.11	0.00388
639	15069	17.75	-0.019879
639	15070	17.82	0.003944
639	15071	18.01	0.010662
639	15074	18.61	0.033315
639	15075	18.91	0.01612
639	15076	18.83	-0.004231
639	15077	18.57	-0.013808
639	15078	18.68	0.005924
639	15081	18.71	0.001606
639	15082	18.98	0.014431
639	15083	18.97	-0.000527
639	15084	18.87	-0.005271
639	15085	18.56	-0.016428
639	15088	18.45	-0.005927
639	15089	18.64	0.010298
639	15090	18.27	-0.01985
639	15091	18.06	-0.011494
639	15092	18.33	0.01495
639	15095	18.27	-0.003273
639	15103	18.52	0.013684
639	15104	18.98	0.024838
639	15106	19.29	0.016333
639	15109	19.34	0.002592
639	15110	19.47	0.006722
639	15111	19.4	-0.003595
639	15112	19.12	-0.014433
639	15113	19.18	0.003138
639	15116	19.59	0.021376
639	15117	19.55	-0.002042
639	15118	20.04	0.025064
639	15119	20.69	0.032435
639	15120	20.6	-0.00435
639	15123	21.43	0.040291
639	15124	21.56	0.006066
639	15125	21.53	-0.001391
639	15126	21.81	0.013005
639	15127	21.66	-0.006878
639	15130	22.18	0.024007
639	15131	21.63	-0.024797
639	15132	21.32	-0.014332
639	15133	21.45	0.006098
639	15134	21.99	0.025175
639	15137	21.72	-0.012278
639	15138	21.7	-0.000921
639	15139	22.1	0.018433
639	15140	21.65	-0.020362
639	15141	21.9	0.011547
639	15144	22.06	0.007306
639	15145	22.56	0.022665
639	15146	22.8	0.010638
639	15147	22.45	-0.015351
639	15148	22.22	-0.010245
639	15151	23.1	0.039604
639	15152	22.74	-0.015584
639	15153	22.74	0
639	15154	22.6	-0.006157
639	15155	22.56	-0.00177
639	15158	22.28	-0.012411
639	15159	22.25	-0.001346
639	15160	22	-0.011236
639	15161	21.97	-0.001364
639	15162	21.88	-0.004096
639	15165	21.56	-0.014625
639	15166	21.93	0.017161
639	15167	21.92	-0.000456
639	15168	21.82	-0.004562
639	15169	21.91	0.004125
639	15172	21.9	-0.000456
639	15173	21.98	0.003653
639	15174	21.98	0
639	15175	21.94	-0.00182
639	15176	21.72	-0.010027
639	15179	21.45	-0.012431
639	15180	20.8	-0.030303
639	15181	20.37	-0.020673
639	15182	20.45	0.003927
639	15183	20.42	-0.001467
639	15186	19.36	-0.05191
639	15187	19.11	-0.012913
639	15188	19.89	0.040816
639	15189	19.5	-0.019608
639	15190	19.67	0.008718
639	15193	19.24	-0.021861
639	15194	19.73	0.025468
639	15195	19.88	0.007603
639	15196	20.67	0.039738
639	15197	21.08	0.019836
639	15200	20.91	-0.008065
639	15201	20.7	-0.010043
639	15202	20.85	0.007246
639	15203	20.69	-0.007674
639	15204	20.8	0.005317
639	15207	20.7	-0.004808
639	15208	20.83	0.00628
639	15209	20.31	-0.024964
639	15210	20.03	-0.013786
639	15211	20.13	0.004993
639	15214	19.95	-0.008942
639	15215	20.06	0.005514
639	15216	20.01	-0.002493
639	15217	20.08	0.003498
639	15218	20	-0.003984
639	15221	20.22	0.006972
639	15222	20.5	0.013848
639	15223	20.46	-0.001951
639	15224	20.53	0.003421
639	15225	19.84	-0.033609
639	15228	20.08	0.012097
639	15229	20.08	0
639	15230	19.63	-0.02241
639	15231	19.62	-0.000509
639	15232	19.1	-0.026504
639	15235	18.74	-0.018848
639	15236	18.84	0.005336
639	15237	19.32	0.025478
639	15238	19.39	0.003623
639	15239	19.03	-0.01501
639	15242	19.06	0.001576
639	15243	19.24	0.009444
639	15244	18.75	-0.025468
639	15245	18.51	-0.0128
639	15246	18.86	0.018909
639	15256	18.5	-0.019088
639	15257	18.78	0.015135
639	15258	18.37	-0.021832
639	15259	17.33	-0.056614
639	15260	17.87	0.03116
639	15263	17.89	0.001119
639	15264	17.7	-0.01062
639	15265	17.74	0.00226
639	15266	17.68	-0.003382
639	15267	17.29	-0.022059
639	15270	15.87	-0.082128
639	15272	17.46	0.100189
639	15273	17.72	0.014891
639	15274	17.72	0
639	15277	18	0.015801
639	15278	17.93	-0.003889
639	15279	17.99	0.003346
639	15280	18.18	0.010561
639	15281	18.24	0.0033
639	15284	18.08	-0.008772
639	15285	18.16	0.004425
639	15286	17.03	-0.062225
639	15287	17.89	0.050499
639	15288	18.32	0.024036
639	15291	18.39	0.003821
639	15292	18.09	-0.016313
639	15293	18.04	-0.002764
639	15298	16.24	-0.099778
639	15299	16.96	0.044335
639	15300	17.16	0.011792
639	15301	16.89	-0.015734
639	15302	16.87	-0.001184
639	15305	17.06	0.011263
639	15306	17.14	0.004689
639	15307	17.19	0.002917
639	15308	17.17	-0.001163
639	15309	17.3	0.007571
639	15312	17.68	0.021965
639	15313	17.83	0.008484
639	15314	17.8	-0.001683
639	15315	17.64	-0.008989
639	15316	17.73	0.005102
639	15319	17.68	-0.00282
639	15320	17.55	-0.007353
639	15321	17.53	-0.00114
639	15322	17.6	0.003993
639	15323	17.32	-0.015909
639	15326	17.46	0.008083
639	15327	17.39	-0.004009
639	15328	17.19	-0.011501
639	15329	16.83	-0.020942
639	15330	17	0.010101
639	15333	17.08	0.004706
639	15334	17.09	0.000585
639	15335	17.09	0
639	15336	17.21	0.007022
639	15337	17.22	0.000581
639	15340	17.31	0.005226
639	15344	17.34	0.001733
639	15347	17.25	-0.00519
639	15348	16.95	-0.017391
639	15349	16.73	-0.012979
639	15350	16.79	0.003586
639	15351	16.79	0
639	15354	16.43	-0.021441
639	15355	16.31	-0.007304
639	15356	16.45	0.008584
639	15357	15.92	-0.032219
639	15358	16.21	0.018216
639	15361	16	-0.012955
639	15362	16.01	0.000625
639	15363	16.44	0.026858
639	15364	16.39	-0.003041
639	15365	16.62	0.014033
639	15368	16.52	-0.006017
639	15369	16.63	0.006659
639	15370	16.58	-0.003007
639	15371	17.53	0.057298
639	15372	17.39	-0.007986
639	15375	17.59	0.011501
639	15376	17.59	0
639	15377	17.48	-0.006254
639	15378	17.5	0.001144
639	15379	17.42	-0.004571
639	15396	17.34	-0.004592
639	15397	17.11	-0.013264
639	15398	17.36	0.014611
639	15399	17.38	0.001152
639	15400	17.02	-0.020713
639	15403	17.26	0.014101
639	15404	17.57	0.017961
639	15405	17.61	0.002277
639	15406	17.68	0.003975
639	15407	17.75	0.003959
639	15410	18.44	0.038873
639	15411	18.3	-0.007592
639	15412	18.31	0.000546
639	15413	18.35	0.002185
639	15414	18.15	-0.010899
639	15417	18.2	0.002755
639	15418	18.54	0.018681
639	15419	18.61	0.003776
639	15420	18.73	0.006448
639	15421	18.42	-0.016551
639	15424	18.24	-0.009772
639	15425	18.08	-0.008772
639	15426	18.15	0.003872
639	15427	18.1	-0.002755
639	15428	17.99	-0.006077
639	15431	18	0.000556
639	15432	18.17	0.009444
639	15433	18.4	0.012658
639	15434	18.49	0.004891
639	15435	18.48	-0.000541
639	15438	18.3	-0.00974
639	15439	18.24	-0.003279
639	15440	18.25	0.000548
639	15441	17.95	-0.016438
639	15442	17.99	0.002228
639	15445	17.98	-0.000556
639	15446	18.11	0.00723
639	15447	18.4	0.016013
639	15448	18.58	0.009783
639	15449	19.24	0.035522
639	15452	19.33	0.004678
639	15453	19.28	-0.002587
639	15454	19.25	-0.001556
639	15455	19.54	0.015065
639	15456	19.7	0.008188
639	15459	19.85	0.007614
639	15460	20.02	0.008564
639	15468	20.89	0.043457
639	15469	21.3	0.019627
639	15470	21.3	0
639	15473	21	-0.014085
639	15474	21.2	0.009524
639	15475	21.3	0.004717
639	15476	21.15	-0.007042
639	15477	21.23	0.003783
639	15480	21.24	0.000471
639	15481	21.78	0.025424
639	15482	21.35	-0.019743
639	15483	20.74	-0.028571
639	15484	20.7	-0.001929
639	15487	20.95	0.012077
639	15488	21.32	0.017661
639	15489	21.09	-0.010788
639	15490	21.09	0
639	15491	21.1	0.000474
639	15494	20.68	-0.019905
639	15495	20.84	0.007737
639	15496	20.69	-0.007198
639	15497	21.23	0.0261
639	15498	21.24	0.000471
639	15502	21.14	-0.004708
639	15503	21.09	-0.002365
639	15504	20.98	-0.005216
639	15505	20.7	-0.013346
639	15508	20.71	0.000483
639	15509	21.01	0.014486
639	15510	20.99	-0.000952
639	15511	20.83	-0.007623
639	15512	21.28	0.021603
639	15515	22.44	0.054511
639	15516	21.63	-0.036096
639	15517	21.56	-0.003236
639	15518	21.45	-0.005102
639	15519	20.78	-0.031235
639	15522	19.48	-0.06256
639	15523	19.53	0.002567
639	15524	19.39	-0.007168
639	15525	19.39	0
639	15526	19.37	-0.001031
639	15529	19.4	0.001549
639	15530	19.49	0.004639
639	15531	19.99	0.025654
639	15532	19.91	-0.004002
639	15533	19.77	-0.007032
639	15536	19.55	-0.011128
639	15537	19.41	-0.007161
639	15538	19.44	0.001546
639	15539	19.55	0.005658
639	15540	19.69	0.007161
639	15543	19.56	-0.006602
639	15544	19.49	-0.003579
639	15545	19.45	-0.002052
639	15546	19.41	-0.002057
639	15547	19.4	-0.000515
639	15550	19.41	0.000515
639	15551	19.68	0.01391
639	15552	19.85	0.008638
639	15553	19.79	-0.003023
639	15554	19.79	0
639	15557	19.74	-0.002527
639	15558	19.67	-0.003546
639	15559	19.6	-0.003559
639	15560	19.5	-0.005102
639	15561	19.45	-0.002564
639	15564	19.39	-0.003085
639	15565	19.41	0.001031
639	15566	19.44	0.001546
639	15567	19.44	0
639	15568	19.44	0
639	15571	19.4	-0.002058
639	15572	19.5	0.005155
639	15573	19.53	0.001538
639	15574	19.66	0.006656
639	15575	19.6	-0.003052
639	15578	20.01	0.020918
639	15579	20.08	0.003498
639	15580	19.78	-0.01494
639	15581	19.36	-0.021234
639	15582	19.43	0.003616
639	15585	19.51	0.004117
639	15586	19.52	0.000513
639	15587	19.48	-0.002049
639	15588	19.42	-0.00308
639	15589	19.3	-0.006179
639	15592	19.15	-0.007772
639	15593	19.36	0.010966
639	15594	19.29	-0.003616
639	15595	19.25	-0.002074
639	15596	19.15	-0.005195
639	15599	19.03	-0.006266
639	15601	19.01	-0.001051
639	15602	19.15	0.007365
639	15603	19.13	-0.001044
639	15606	19.15	0.001045
639	15607	19.18	0.001567
639	15608	19.18	0
639	15609	19.15	-0.001564
639	15610	19.2	0.002611
639	15621	19.12	-0.004167
639	15622	19.04	-0.004184
639	15623	19.05	0.000525
639	15624	18.87	-0.009449
639	15627	19.08	0.011129
639	15628	19.16	0.004193
639	15629	19.2	0.002088
639	15630	19.06	-0.007292
639	15631	19.13	0.003673
639	15634	19.16	0.001568
639	15635	19.21	0.00261
639	15636	19.19	-0.001041
639	15637	19.1	-0.00469
639	15638	18.85	-0.013089
639	15641	18.72	-0.006897
639	15642	18.52	-0.010684
639	15643	18.61	0.00486
639	15644	18.62	0.000537
639	15645	18.64	0.001074
639	15648	18.66	0.001073
639	15649	18.99	0.017685
639	15650	18.88	-0.005793
639	15651	18.87	-0.00053
639	15652	18.68	-0.010069
639	15655	18.47	-0.011242
639	15656	18.32	-0.008121
639	15657	18.32	0
639	15658	18.16	-0.008734
639	15659	18.13	-0.001652
639	15662	18.18	0.002758
639	15663	18.17	-0.00055
639	15664	17.98	-0.010457
639	15665	17.74	-0.013348
639	15666	17.66	-0.00451
639	15669	17.58	-0.00453
639	15670	17.5	-0.004551
639	15671	17.41	-0.005143
639	15672	17.48	0.004021
639	15673	17.56	0.004577
639	15676	17.34	-0.012528
639	15677	17.26	-0.004614
639	15678	17.38	0.006952
639	15679	17.25	-0.00748
639	15680	17.32	0.004058
639	15683	17.4	0.004619
639	15684	17.34	-0.003448
639	15685	17.32	-0.001153
639	15686	17.33	0.000577
639	15687	17.33	0
639	15690	17.53	0.011541
639	15691	17.5	-0.001711
639	15692	17.78	0.016
639	15693	17.71	-0.003937
639	15694	17.6	-0.006211
639	15697	18.06	0.026136
639	15698	17.84	-0.012182
639	15699	17.62	-0.012332
639	15700	17.35	-0.015323
639	15701	17.31	-0.002305
639	15705	17.35	0.002311
639	15707	17.35	0
639	15708	17.37	0.001153
639	15711	17.33	-0.002303
639	15712	17.4	0.004039
639	15713	17.37	-0.001724
639	15714	17.5	0.007484
639	15715	17.35	-0.008571
639	15718	17.58	0.013256
639	15719	17.74	0.009101
639	15720	17.58	-0.009019
639	15721	17.41	-0.00967
639	15722	17.78	0.021252
639	15725	17.91	0.007312
639	15726	17.48	-0.024009
639	15727	17.45	-0.001716
639	15728	17.42	-0.001719
639	15729	17.43	0.000574
639	15732	17.6	0.009753
639	15733	17.78	0.010227
639	15734	17.95	0.009561
639	15746	17.54	-0.022841
639	15747	17.68	0.007982
639	15748	17.66	-0.001131
639	15749	17.55	-0.006229
639	15750	17.45	-0.005698
639	15753	17.36	-0.005158
639	15754	17.31	-0.00288
639	15755	17.35	0.002311
639	15756	17.71	0.020749
639	15757	17.56	-0.00847
639	15760	17.66	0.005695
639	15761	17.56	-0.005663
639	15762	17.7	0.007973
639	15764	17.45	-0.014124
639	15767	17.7	0.014327
639	15768	17.78	0.00452
639	15769	17.66	-0.006749
639	15770	17.62	-0.002265
639	15771	17.67	0.002838
639	15774	17.36	-0.017544
639	15775	17.36	0
639	15776	17.5	0.008065
639	15777	17.4	-0.005714
639	15778	17.61	0.012069
639	15781	17.6	-0.000568
639	15782	17.68	0.004545
639	15783	17.67	-0.000566
639	15784	17.58	-0.005093
639	15785	17.82	0.013652
639	15788	17.83	0.000561
639	15789	17.73	-0.005609
639	15790	17.7	-0.001692
639	15791	17.71	0.000565
639	15792	17.54	-0.009599
639	15795	17.41	-0.007412
639	15796	17.55	0.008041
639	15797	17.43	-0.006838
639	15798	17.4	-0.001721
639	15799	17.42	0.001149
639	15802	17.45	0.001722
639	15803	17.47	0.001146
639	15804	17.25	-0.012593
639	15805	17.3	0.002899
639	15806	17.42	0.006936
639	15809	17.3	-0.006889
639	15810	17.38	0.004624
639	15811	17.44	0.006347
639	15812	17.38	-0.00344
639	15813	17.4	0.001151
639	15816	17.5	0.005747
639	15817	17.43	-0.004
639	15818	17.45	0.001147
639	15819	17.48	0.001719
639	15820	17.54	0.003432
639	15823	17.48	-0.003421
639	15824	17.25	-0.013158
639	15825	17.4	0.008696
639	15837	17.36	-0.002299
639	15838	17.46	0.00576
639	15839	17.35	-0.0063
639	15840	17.33	-0.001153
639	15841	17.35	0.001154
639	15844	17.38	0.001729
639	15845	17.23	-0.008631
639	15846	18.08	0.049333
639	15847	17.78	-0.016593
639	15848	17.6	-0.010124
639	15851	17.68	0.004545
639	15852	17.65	-0.001697
639	15853	17.58	-0.003966
639	15854	17.55	-0.001706
639	15855	17.55	0
639	15858	17.5	-0.002849
639	15859	17.35	-0.008571
639	15860	17.4	0.002882
639	15861	17.45	0.002874
639	15862	17.45	0
639	15865	17.4	-0.002865
639	15866	17.35	-0.002874
639	15867	17.4	0.002882
639	15868	17.45	0.002874
639	15869	17.43	-0.001146
639	15872	17.45	0.001147
639	15873	17.4	-0.002865
639	15874	17.35	-0.002874
639	15875	17.4	0.002882
639	15876	17.4	0
639	15879	17.3	-0.005747
639	15880	17.35	0.00289
639	15881	17.46	0.00634
639	15882	17.35	-0.0063
639	15883	17.29	-0.003458
639	15886	17.25	-0.002313
639	15887	17.15	-0.005797
639	15888	17.16	0.000583
639	15889	17.23	0.004079
639	15890	17.19	-0.002322
639	15893	17.3	0.006399
639	15894	17.48	0.010405
639	15895	17.54	0.003432
639	15896	17.3	-0.013683
639	15897	17.39	0.005202
639	15900	17.4	0.000575
639	15901	17.42	0.001149
639	15902	17.43	0.000574
639	15903	17.37	-0.003442
639	15904	17.21	-0.009211
639	15907	17.23	0.001162
639	15908	17.23	0
639	15909	17.28	0.002902
639	15910	17.17	-0.006366
639	15911	17.12	-0.002912
639	15914	17.38	0.015187
639	15915	17.38	0
639	15916	17.15	-0.013234
639	15917	17.12	-0.001749
639	15918	17.15	0.001752
639	15921	17.18	0.001749
639	15922	17.27	0.005239
639	15923	17.26	-0.000579
639	15924	17.17	-0.005214
639	15925	17.2	0.001747
639	15928	17.23	0.001744
639	15929	17.25	0.001161
639	15930	17.3	0.002899
639	15931	17.45	0.008671
639	15932	17.33	-0.006877
639	15935	17.3	-0.001731
639	15936	17.33	0.001734
639	15937	17.3	-0.001731
639	15938	17.28	-0.001156
639	15939	17.21	-0.004051
639	15942	17.28	0.004067
639	15943	17.3	0.001157
639	15944	17.28	-0.001156
639	15945	17.2	-0.00463
639	15946	17.2	0
639	15949	17.21	0.000581
639	15950	17.25	0.002324
639	15951	17.28	0.001739
639	15952	17.1	-0.010417
639	15953	17.1	0
639	15956	17.1	0
639	15957	16.92	-0.010526
639	15958	16.9	-0.001182
639	15959	16.88	-0.001183
639	15960	16.8	-0.004739
639	15963	16.78	-0.00119
639	15964	16.8	0.001192
639	15965	16.7	-0.005952
639	15966	16.73	0.001796
639	15967	16.74	0.000598
639	15970	16.72	-0.001195
639	15971	16.75	0.001794
639	15972	16.8	0.002985
639	15973	16.72	-0.004762
639	15974	16.8	0.004785
639	15977	16.8	0
639	15978	16.82	0.00119
639	15986	16.85	0.001784
639	15987	16.83	-0.001187
639	15988	17.05	0.013072
639	15991	17	-0.002933
639	15992	16.9	-0.005882
639	15993	16.86	-0.002367
639	15994	16.81	-0.002966
639	15995	16.8	-0.000595
639	15998	16.75	-0.002976
639	15999	16.78	0.001791
639	16000	16.88	0.005959
639	16001	16.82	-0.003555
639	16002	16.83	0.000595
639	16005	16.75	-0.004753
639	16006	16.75	0
639	16007	16.75	0
639	16008	16.68	-0.004179
639	16009	16.68	0
639	16012	16.8	0.007194
639	16013	16.85	0.002976
639	16014	16.78	-0.004154
639	16015	16.65	-0.007747
639	16016	16.63	-0.001201
639	16019	16.59	-0.002405
639	16020	16.6	0.000603
639	16021	16.56	-0.00241
639	16022	16.58	0.001208
639	16023	16.75	0.010253
639	16026	16.85	0.00597
639	16027	16.75	-0.005935
639	16028	16.73	-0.001194
639	16029	16.8	0.004184
639	16030	16.7	-0.005952
639	16033	16.9	0.011976
639	16034	16.98	0.004734
639	16035	16.8	-0.010601
639	16036	16.78	-0.00119
639	16037	16.9	0.007151
639	16040	17.02	0.007101
639	16041	17.06	0.00235
639	16042	16.93	-0.00762
639	16043	16.95	0.001181
639	16044	16.83	-0.00708
639	16047	16.81	-0.001188
639	16048	16.85	0.00238
639	16049	16.75	-0.005935
639	16050	16.75	0
639	16051	16.79	0.002388
639	16054	16.65	-0.008338
639	16055	16.63	-0.001201
639	16056	16.65	0.001203
639	16057	16.58	-0.004204
639	16058	16.63	0.003016
639	16061	16.68	0.003007
639	16062	16.7	0.001199
639	16063	16.72	0.001198
639	16064	16.77	0.00299
639	16065	16.83	0.003578
639	16068	16.86	0.001783
639	16069	16.98	0.007117
639	16070	16.86	-0.007067
639	16072	16.78	-0.004745
639	16075	16.68	-0.005959
639	16076	16.7	0.001199
639	16077	16.66	-0.002395
639	16078	16.75	0.005402
639	16079	16.73	-0.001194
639	16082	16.78	0.002989
639	16083	16.8	0.001192
639	16084	16.78	-0.00119
639	16085	16.98	0.011919
639	16086	17.03	0.002945
639	16099	16.89	-0.008221
639	16100	16.8	-0.005329
639	16103	16.75	-0.002976
639	16104	16.79	0.002388
639	16105	16.68	-0.006552
639	16106	16.89	0.01259
639	16107	16.87	-0.001184
639	16110	16.79	-0.004742
639	16111	16.7	-0.00536
639	16112	16.68	-0.001198
639	16113	16.7	0.001199
639	16114	16.73	0.001796
639	16117	16.76	0.001793
639	16118	16.72	-0.002387
639	16119	16.7	-0.001196
639	16120	16.5	-0.011976
639	16121	16.95	0.027273
639	16124	17.68	0.043068
639	16125	19.25	0.088801
639	16126	18.15	-0.057143
639	16127	17.6	-0.030303
639	16128	17.5	-0.005682
639	16131	17.24	-0.014857
639	16132	17.31	0.00406
639	16133	17.25	-0.003466
639	16134	17.33	0.004638
639	16135	17.26	-0.004039
639	16138	17.2	-0.003476
639	16139	17.14	-0.003488
639	16140	17.12	-0.001167
639	16141	16.92	-0.011682
639	16142	16.93	0.000591
639	16145	17.75	0.048435
639	16146	17.63	-0.006761
639	16147	17.37	-0.014748
639	16148	17.35	-0.001151
639	16152	17.61	0.014986
639	16153	17.4	-0.011925
639	16154	17.27	-0.007471
639	16155	17.3	0.001737
639	16156	17.35	0.00289
639	16159	17.33	-0.001153
639	16160	17.27	-0.003462
639	16161	17.37	0.00579
639	16162	17.5	0.007484
639	16163	17.69	0.010857
639	16166	17.6	-0.005088
639	16167	17.6	0
639	16168	17.64	0.002273
639	16169	17.5	-0.007937
639	16170	17.23	-0.015429
639	16173	17.48	0.01451
639	16174	17.42	-0.003432
639	16175	17.29	-0.007463
639	16176	17.11	-0.010411
639	16177	16.97	-0.008182
639	16180	17.02	0.002946
639	16181	17.09	0.004113
639	16182	17.06	-0.001755
639	16183	17.15	0.005275
639	16184	17.1	-0.002915
639	16187	17.12	0.00117
639	16188	17.04	-0.004673
639	16189	17.07	0.001761
639	16190	16.79	-0.016403
639	16191	17.05	0.015485
639	16201	17.06	0.000587
639	16202	17.06	0
639	16203	16.98	-0.004689
639	16204	17.25	0.015901
639	16205	17.48	0.013333
639	16208	17.43	-0.00286
639	16209	17.97	0.030981
639	16210	17.7	-0.015025
639	16211	17.59	-0.006215
639	16212	17.6	0.000569
639	16215	17.38	-0.0125
639	16216	17.25	-0.00748
639	16217	17.38	0.007536
639	16218	17.11	-0.015535
639	16219	16.95	-0.009351
639	16222	17.06	0.00649
639	16223	16.96	-0.005862
639	16224	16.68	-0.016509
639	16225	16.45	-0.013789
639	16226	16.64	0.01155
639	16229	16.6	-0.002404
639	16230	16.66	0.003614
639	16231	16.67	0.0006
639	16232	16.75	0.004799
639	16233	16.77	0.001194
639	16236	16.81	0.002385
639	16237	16.83	0.00119
639	16238	16.85	0.001188
639	16239	16.73	-0.007122
639	16240	16.78	0.002989
639	16243	16.79	0.000596
639	16244	16.74	-0.002978
639	16245	16.71	-0.001792
639	16246	16.75	0.002394
639	16247	16.95	0.01194
639	16250	16.89	-0.00354
639	16251	16.89	0
639	16252	16.59	-0.017762
639	16253	16.9	0.018686
639	16254	16.87	-0.001775
639	16257	16.88	0.000593
639	16258	16.87	-0.000592
639	16259	16.89	0.001186
639	16260	17.06	0.010065
639	16261	17	-0.003517
639	16264	17.18	0.010588
639	16265	16.91	-0.015716
639	16266	16.85	-0.003548
639	16267	17.03	0.010682
639	16268	17.13	0.005872
639	16271	17.1	-0.001751
639	16272	17.1	0
639	16273	17	-0.005848
639	16274	17.24	0.014118
639	16275	17.02	-0.012761
639	16278	16.82	-0.011751
639	16279	16.83	0.000595
639	16280	16.86	0.001783
639	16281	16.88	0.001186
639	16282	16.9	0.001185
639	16285	16.8	-0.005917
639	16286	16.93	0.007738
639	16287	16.96	0.001772
639	16288	16.88	-0.004717
639	16289	16.78	-0.005924
639	16292	16.8	0.001192
639	16293	16.9	0.005952
639	16294	16.9	0
639	16295	16.9	0
639	16296	16.95	0.002959
639	16299	16.75	-0.011799
639	16300	16.8	0.002985
639	16301	16.83	0.001786
639	16302	16.66	-0.010101
639	16303	16.71	0.003001
639	16306	16.75	0.002394
639	16307	16.8	0.002985
639	16308	16.75	-0.002976
639	16309	16.78	0.001791
639	16310	16.72	-0.003576
639	16313	16.72	0
639	16314	16.63	-0.005383
639	16315	17	0.022249
639	16316	16.93	-0.004118
639	16317	16.71	-0.012995
639	16320	16.88	0.010174
639	16321	16.89	0.000592
639	16322	16.85	-0.002368
639	16323	16.55	-0.017804
639	16324	16.8	0.015106
639	16327	16.5	-0.017857
639	16328	16.7	0.012121
639	16329	16.75	0.002994
639	16330	16.68	-0.004179
639	16331	16.7	0.001199
639	16334	16.88	0.010778
639	16335	16.97	0.005332
639	16336	16.97	0
639	16337	16.85	-0.007071
639	16338	17.28	0.025519
639	16341	16.98	-0.017361
639	16342	16.78	-0.011779
639	16343	16.85	0.004172
639	16344	16.98	0.007715
639	16352	17.05	0.004122
639	16355	17	-0.002933
639	16356	16.83	-0.01
639	16357	16.8	-0.001783
639	16358	16.88	0.004762
639	16359	16.75	-0.007701
639	16362	16.76	0.000597
639	16363	16.64	-0.00716
639	16364	16.65	0.000601
639	16365	16.67	0.001201
639	16366	16.6	-0.004199
639	16369	16.58	-0.001205
639	16370	16.75	0.010253
639	16371	16.95	0.01194
639	16372	17.08	0.00767
639	16373	16.88	-0.01171
639	16376	16.78	-0.005924
639	16377	16.59	-0.011323
639	16378	17.48	0.053647
639	16379	17.1	-0.021739
639	16380	16.9	-0.011696
639	16383	16.8	-0.005917
639	16384	17.19	0.023214
639	16385	17.04	-0.008726
639	16386	16.76	-0.016432
639	16387	17.69	0.055489
639	16390	17.16	-0.02996
639	16391	17	-0.009324
639	16392	17.1	0.005882
639	16393	16.97	-0.007602
639	16394	16.88	-0.005303
639	16397	16.85	-0.001777
639	16398	16.9	0.002967
639	16399	16.79	-0.006509
639	16400	16.66	-0.007743
639	16401	16.77	0.006603
639	16404	16.98	0.012522
639	16405	16.9	-0.004711
639	16406	16.87	-0.001775
639	16407	16.7	-0.010077
639	16408	16.7	0
639	16411	16.75	0.002994
639	16412	16.53	-0.013134
639	16413	16.53	0
639	16414	16.56	0.001815
639	16415	16.51	-0.003019
639	16418	16.9	0.023622
639	16419	17.07	0.010059
639	16420	16.91	-0.009373
639	16421	17.02	0.006505
639	16422	16.86	-0.009401
639	16425	16.78	-0.004745
639	16426	16.71	-0.004172
639	16427	16.8	0.005386
639	16428	16.65	-0.008929
639	16429	16.6	-0.003003
639	16432	16.73	0.007831
639	16433	16.65	-0.004782
639	16434	16.55	-0.006006
639	16435	16.6	0.003021
639	16436	16.65	0.003012
639	16440	16.56	-0.005405
639	16441	16.51	-0.003019
639	16442	16.5	-0.000606
639	16443	16.64	0.008485
639	16446	16.73	0.005409
639	16447	16.65	-0.004782
639	16448	16.86	0.012613
639	16449	16.98	0.007117
639	16450	16.8	-0.010601
639	16453	16.88	0.004762
639	16454	16.94	0.003555
639	16455	16.79	-0.008855
639	16456	16.7	-0.00536
639	16457	16.7	0
639	16460	16.8	0.005988
639	16461	16.68	-0.007143
639	16462	16.75	0.004197
639	16463	16.55	-0.01194
639	16464	16.45	-0.006042
639	16467	16.35	-0.006079
639	16468	16.5	0.009174
639	16469	16.78	0.01697
639	16470	16.76	-0.001192
639	16471	16.85	0.00537
639	16483	16.94	0.005341
639	16484	16.85	-0.005313
639	16485	16.68	-0.010089
639	16488	16.7	0.001199
639	16489	16.55	-0.008982
639	16490	16.62	0.00423
639	16491	16.74	0.00722
639	16492	16.79	0.002987
639	16495	16.73	-0.003574
639	16496	16.7	-0.001793
639	16497	16.88	0.010778
639	16498	16.83	-0.002962
639	16499	16.78	-0.002971
639	16502	16.61	-0.010131
639	16503	16.59	-0.001204
639	16504	16.6	0.000603
639	16505	16.51	-0.005422
639	16506	16.49	-0.001211
639	16509	16.51	0.001213
639	16510	16.42	-0.005451
639	16511	16.45	0.001827
639	16512	16.7	0.015198
639	16513	16.55	-0.008982
639	16516	16.48	-0.00423
639	16517	16.42	-0.003641
639	16518	16.45	0.001827
639	16519	16.5	0.00304
639	16520	16.55	0.00303
639	16523	16.5	-0.003021
639	16524	16.3	-0.012121
639	16525	16.5	0.01227
639	16526	16.6	0.006061
639	16527	16.6	0
639	16530	16.5	-0.006024
639	16531	16.45	-0.00303
639	16532	16.5	0.00304
639	16533	16.65	0.009091
639	16534	16.58	-0.004204
639	16537	16.55	-0.001809
639	16538	16.78	0.013897
639	16539	16.77	-0.000596
[truncated: 3,477 more rows]

## Sheet: 000782
stkcd	date	price	rit
782	13685	14.2	0.099923
782	13688	14.93	0.051408
782	13689	14.58	-0.023443
782	13690	14.66	0.005487
782	13691	14.47	-0.01296
782	13692	14.76	0.020041
782	13697	15.22	0.031165
782	13698	14.39	-0.054534
782	13699	14.3	-0.006254
782	13702	13.2	-0.076923
782	13703	13.75	0.041667
782	13704	13.72	-0.002182
782	13705	13.29	-0.031341
782	13706	14.12	0.062453
782	13709	14.5	0.026912
782	13710	14.14	-0.024828
782	13711	14.35	0.014851
782	13712	14.5	0.010453
782	13713	14.73	0.015862
782	13716	14.43	-0.020367
782	13717	14.5	0.004851
782	13718	14.51	0.00069
782	13719	14.12	-0.026878
782	13720	13.97	-0.010623
782	13723	13.65	-0.022906
782	13724	13.76	0.008059
782	13725	14.34	0.042151
782	13726	14.18	-0.011158
782	13727	14.16	-0.00141
782	13730	15.08	0.064972
782	13731	15.06	-0.001326
782	13732	14.53	-0.035193
782	13733	14.3	-0.015829
782	13734	13.5	-0.055944
782	13737	13.8	0.022222
782	13738	13.38	-0.030435
782	13739	13.4	0.001495
782	13740	13.72	0.023881
782	13741	13.43	-0.021137
782	13744	13.45	0.001489
782	13745	13.2	-0.018587
782	13746	12.1	-0.083333
782	13747	12.56	0.038017
782	13748	13.08	0.041401
782	13751	12.98	-0.007645
782	13752	14.1	0.086287
782	13753	14.09	-0.000709
782	13754	14.07	-0.001419
782	13755	14.8	0.051883
782	13758	14.9	0.006757
782	13759	14.93	0.002013
782	13760	14.98	0.003349
782	13761	14.76	-0.014686
782	13762	14.79	0.002033
782	13765	15.23	0.02975
782	13766	15.58	0.022981
782	13767	15.7	0.007702
782	13768	16.29	0.03758
782	13769	15.96	-0.020258
782	13772	16.09	0.008145
782	13773	16.08	-0.000622
782	13774	16.09	0.000622
782	13775	16.06	-0.001865
782	13776	16.95	0.055417
782	13779	16.91	-0.00236
782	13780	15.22	-0.099941
782	13781	16.79	0.103154
782	13782	16.68	-0.006552
782	13783	16.79	0.006595
782	13786	17	0.012507
782	13787	17.26	0.015294
782	13793	17.12	-0.008111
782	13794	16.98	-0.008178
782	13795	16.95	-0.001767
782	13796	16.57	-0.022419
782	13797	17.26	0.041642
782	13800	17.65	0.022596
782	13801	18.12	0.026629
782	13802	18.81	0.038079
782	13803	18.9	0.004785
782	13804	19.01	0.00582
782	13807	20.59	0.083114
782	13808	20.75	0.007771
782	13809	21.19	0.021205
782	13810	21.8	0.028787
782	13811	23.98	0.1
782	13814	24.49	0.021268
782	13815	23.9	-0.024091
782	13816	23.5	-0.016736
782	13817	22.39	-0.047234
782	13818	22.71	0.014292
782	13821	22.48	-0.010128
782	13822	23.21	0.032473
782	13823	22.99	-0.009479
782	13824	22.54	-0.019574
782	13825	22.67	0.005768
782	13828	22.96	0.012792
782	13829	23.85	0.038763
782	13830	23.68	-0.007128
782	13831	23.75	0.002956
782	13832	24.05	0.012632
782	13835	24.99	0.039085
782	13836	24.66	-0.013205
782	13837	24.73	0.002839
782	13838	24.68	-0.002022
782	13839	23.96	-0.029173
782	13842	23.42	-0.022538
782	13843	23.43	0.000427
782	13844	23.38	-0.002134
782	13845	22.77	-0.026091
782	13846	22.98	0.009223
782	13849	22.5	-0.020888
782	13850	21.85	-0.028889
782	13851	22.17	0.014645
782	13852	22.45	0.01263
782	13853	23.8	0.060134
782	13856	22.98	-0.034454
782	13857	23.05	0.003046
782	13858	23.05	0
782	13859	22.9	-0.006508
782	13860	23.02	0.00524
782	13863	23.09	0.003041
782	13864	23.17	0.003465
782	13865	22.4	-0.033233
782	13866	22.52	0.005357
782	13867	22.88	0.015986
782	13870	22.9	0.000874
782	13871	23.35	0.019651
782	13872	24.89	0.065953
782	13873	25.1	0.008437
782	13874	24.79	-0.012351
782	13877	24.83	0.001614
782	13878	24.62	-0.008458
782	13879	24.68	0.002437
782	13884	24.95	0.01094
782	13885	25.05	0.004008
782	13886	24.62	-0.017166
782	13887	12.4	-0.496344
782	13888	11.81	-0.047581
782	13891	11.21	-0.050804
782	13892	10.31	-0.080285
782	13893	11.17	0.083414
782	13894	10.89	-0.025067
782	13895	10.6	-0.02663
782	13898	10.22	-0.035849
782	13899	10.04	-0.017613
782	13900	9.6	-0.043825
782	13901	9.68	0.008333
782	13902	9.67	-0.001033
782	13919	10.04	0.038263
782	13920	9.92	-0.011952
782	13921	9.62	-0.030242
782	13922	9.63	0.00104
782	13923	9.82	0.01973
782	13926	9.89	0.007128
782	13927	9.8	-0.0091
782	13928	9.61	-0.019388
782	13929	9.18	-0.044745
782	13930	9.02	-0.017429
782	13933	8.88	-0.015521
782	13934	8.89	0.001126
782	13935	8.8	-0.010124
782	13936	8.83	0.003409
782	13937	8.64	-0.021518
782	13940	8.17	-0.054398
782	13941	8.08	-0.011016
782	13942	8.31	0.028465
782	13943	8.13	-0.021661
782	13944	8.92	0.097171
782	13947	8.79	-0.014574
782	13948	8.58	-0.023891
782	13949	8.32	-0.030303
782	13950	8.42	0.012019
782	13951	8.28	-0.016627
782	13954	8.32	0.004831
782	13955	8.19	-0.015625
782	13956	8.28	0.010989
782	13957	8.2	-0.009662
782	13958	8.1	-0.012195
782	13961	7.99	-0.01358
782	13962	7.83	-0.020025
782	13963	7.82	-0.001277
782	13964	7.71	-0.014066
782	13965	7.94	0.029831
782	13968	8.37	0.054156
782	13969	8.65	0.033453
782	13970	8.4	-0.028902
782	13971	8.51	0.013095
782	13972	8.39	-0.014101
782	13975	9.1	0.084625
782	13976	8.86	-0.026374
782	13977	8.94	0.009029
782	13978	8.56	-0.042506
782	13979	8.83	0.031542
782	13982	8.96	0.014723
782	13983	8.83	-0.014509
782	13984	8.86	0.003398
782	13985	8.72	-0.015801
782	13986	8.54	-0.020642
782	13989	8.31	-0.026932
782	13990	8.48	0.020457
782	13991	8.6	0.014151
782	13992	8.57	-0.003488
782	13993	8.93	0.042007
782	13996	9.81	0.098544
782	13997	10.45	0.06524
782	13998	10.52	0.006699
782	13999	10.52	0
782	14003	11.41	0.084601
782	14004	11.18	-0.020158
782	14005	10.81	-0.033095
782	14006	10.33	-0.044403
782	14007	10.87	0.052275
782	14010	10.33	-0.049678
782	14011	10.45	0.011617
782	14012	10.48	0.002871
782	14013	10.53	0.004771
782	14017	10.31	-0.020893
782	14018	10.14	-0.016489
782	14019	9.85	-0.0286
782	14020	10.03	0.018274
782	14021	9.98	-0.004985
782	14024	9.9	-0.008016
782	14025	10.7	0.080808
782	14026	10.32	-0.035514
782	14027	10.34	0.001938
782	14028	10.22	-0.011605
782	14031	10.61	0.03816
782	14032	10.38	-0.021678
782	14033	10.5	0.011561
782	14034	10.78	0.026667
782	14035	10.5	-0.025974
782	14038	10.36	-0.013333
782	14039	9.85	-0.049228
782	14040	9.85	0
782	14041	9.3	-0.055838
782	14042	9.7	0.043011
782	14045	9.32	-0.039175
782	14046	8.8	-0.055794
782	14047	9.04	0.027273
782	14048	9.12	0.00885
782	14049	9.41	0.031798
782	14052	9.25	-0.017003
782	14053	9.2	-0.005405
782	14054	9.14	-0.006522
782	14055	8.97	-0.0186
782	14056	9.03	0.006689
782	14059	8.66	-0.040975
782	14060	8.42	-0.027714
782	14061	8.35	-0.008314
782	14062	8.44	0.010778
782	14063	8.43	-0.001185
782	14066	8.11	-0.03796
782	14067	8.18	0.008631
782	14068	8.3	0.01467
782	14069	8.21	-0.010843
782	14070	8.35	0.017052
782	14073	8.48	0.015569
782	14074	8.2	-0.033019
782	14075	8.2	0
782	14076	8.08	-0.014634
782	14077	8.04	-0.00495
782	14080	7.82	-0.027363
782	14081	8	0.023018
782	14082	7.9	-0.0125
782	14083	7.95	0.006329
782	14084	8.17	0.027673
782	14087	8.08	-0.011016
782	14088	8.01	-0.008663
782	14089	8.03	0.002497
782	14090	7.95	-0.009963
782	14091	7.94	-0.001258
782	14094	8.54	0.075567
782	14095	8.3	-0.028103
782	14096	8.35	0.006024
782	14097	8.26	-0.010778
782	14098	8.03	-0.027845
782	14101	7.82	-0.026152
782	14102	7.7	-0.015345
782	14103	7.29	-0.053247
782	14104	7.39	0.013717
782	14105	7.06	-0.044655
782	14108	6.37	-0.097734
782	14109	6.09	-0.043956
782	14110	6.44	0.057471
782	14111	6.78	0.052795
782	14112	6.79	0.001475
782	14115	6.83	0.005891
782	14116	6.74	-0.013177
782	14117	6.82	0.011869
782	14118	6.63	-0.027859
782	14119	6.46	-0.025641
782	14122	6.57	0.017028
782	14123	6.59	0.003044
782	14124	6.51	-0.01214
782	14125	6.63	0.018433
782	14126	6.73	0.015083
782	14129	6.93	0.029718
782	14130	6.76	-0.024531
782	14131	6.86	0.014793
782	14132	7.09	0.033528
782	14133	7.09	0
782	14136	7.44	0.049365
782	14137	7.13	-0.041667
782	14138	7.17	0.00561
782	14139	7	-0.02371
782	14140	6.72	-0.04
782	14143	6.81	0.013393
782	14144	6.7	-0.016153
782	14145	6.82	0.01791
782	14146	6.64	-0.026393
782	14147	6.73	0.013554
782	14150	6.8	0.010401
782	14151	6.93	0.019118
782	14152	6.95	0.002886
782	14157	7.04	0.01295
782	14158	6.75	-0.041193
782	14159	6.71	-0.005926
782	14160	6.92	0.031297
782	14161	7.16	0.034682
782	14164	7.27	0.015363
782	14165	7.25	-0.002751
782	14166	7.09	-0.022069
782	14167	7.1	0.00141
782	14168	7.13	0.004225
782	14171	7.1	-0.004208
782	14172	7.02	-0.011268
782	14173	6.79	-0.032764
782	14174	6.74	-0.007364
782	14175	6.65	-0.013353
782	14178	6.54	-0.016541
782	14179	6.6	0.009174
782	14180	6.75	0.022727
782	14181	6.69	-0.008889
782	14182	6.68	-0.001495
782	14185	6.66	-0.002994
782	14186	6.79	0.01952
782	14187	6.78	-0.001473
782	14188	6.73	-0.007375
782	14189	6.86	0.019316
782	14192	7.18	0.046647
782	14193	7.37	0.026462
782	14194	7.56	0.02578
782	14195	7.38	-0.02381
782	14196	7.23	-0.020325
782	14199	7.28	0.006916
782	14200	7.15	-0.017857
782	14201	7.14	-0.001399
782	14202	7.05	-0.012605
782	14203	7.1	0.007092
782	14206	7.02	-0.011268
782	14207	7.1	0.011396
782	14208	7.03	-0.009859
782	14209	6.8	-0.032717
782	14210	6.71	-0.013235
782	14213	6.8	0.013413
782	14214	6.68	-0.017647
782	14215	6.73	0.007485
782	14216	6.7	-0.004458
782	14217	6.72	0.002985
782	14220	6.8	0.011905
782	14221	7.11	0.045588
782	14222	7.04	-0.009845
782	14223	6.79	-0.035511
782	14224	6.82	0.004418
782	14227	6.65	-0.024927
782	14228	6.7	0.007519
782	14229	6.6	-0.014925
782	14230	6.46	-0.021212
782	14231	6.34	-0.018576
782	14234	6.34	0
782	14235	6.54	0.031546
782	14236	6.44	-0.015291
782	14237	6.35	-0.013975
782	14238	6.38	0.004724
782	14241	6.36	-0.003135
782	14242	6.23	-0.02044
782	14243	6.27	0.006421
782	14244	6.25	-0.00319
782	14248	6.07	-0.0288
782	14249	5.99	-0.01318
782	14250	6.01	0.003339
782	14251	5.98	-0.004992
782	14252	6.2	0.036789
782	14255	6.22	0.003226
782	14256	6.24	0.003215
782	14257	6.11	-0.020833
782	14258	6.11	0
782	14259	6.02	-0.01473
782	14262	5.93	-0.01495
782	14263	6.04	0.01855
782	14264	6.01	-0.004967
782	14265	5.97	-0.006656
782	14266	6.05	0.0134
782	14269	6.28	0.038017
782	14270	6.3	0.003185
782	14271	6.46	0.025397
782	14272	6.38	-0.012384
782	14273	6.44	0.009404
782	14276	6.2	-0.037267
782	14277	6.11	-0.014516
782	14278	6.07	-0.006547
782	14279	6.01	-0.009885
782	14280	5.85	-0.026622
782	14283	5.69	-0.02735
782	14284	5.82	0.022847
782	14304	5.9	0.013746
782	14305	5.88	-0.00339
782	14306	6.01	0.022109
782	14307	5.99	-0.003328
782	14308	6.04	0.008347
782	14311	6.05	0.001656
782	14312	6.08	0.004959
782	14313	5.92	-0.026316
782	14314	6.09	0.028716
782	14315	6.2	0.018062
782	14318	6.21	0.001613
782	14319	6.12	-0.014493
782	14320	6.1	-0.003268
782	14321	5.98	-0.019672
782	14322	6.05	0.011706
782	14325	6.03	-0.003306
782	14326	6.06	0.004975
782	14327	6.1	0.006601
782	14328	6.16	0.009836
782	14329	5.87	-0.047078
782	14332	5.79	-0.013629
782	14333	5.84	0.008636
782	14334	5.88	0.006849
782	14335	5.86	-0.003401
782	14336	5.92	0.010239
782	14339	6.01	0.015203
782	14340	6.12	0.018303
782	14341	6.25	0.021242
782	14342	6.06	-0.0304
782	14343	6.12	0.009901
782	14346	6.23	0.017974
782	14347	6.3	0.011236
782	14348	6.37	0.011111
782	14349	6.53	0.025118
782	14350	6.75	0.033691
782	14353	6.65	-0.014815
782	14354	6.7	0.007519
782	14355	6.38	-0.047761
782	14356	6.37	-0.001567
782	14357	6.33	-0.006279
782	14360	6.48	0.023697
782	14361	6.38	-0.015432
782	14362	6.1	-0.043887
782	14363	6.2	0.016393
782	14364	6.17	-0.004839
782	14368	6.05	-0.019449
782	14369	6.25	0.033058
782	14370	6.2	-0.008
782	14371	6.12	-0.012903
782	14374	5.73	-0.063725
782	14375	5.9	0.029668
782	14376	5.84	-0.010169
782	14377	5.7	-0.023973
782	14378	5.53	-0.029825
782	14381	5.42	-0.019892
782	14382	5.34	-0.01476
782	14383	5.58	0.044944
782	14384	5.79	0.037634
782	14385	5.68	-0.018998
782	14388	5.81	0.022887
782	14389	5.73	-0.013769
782	14390	5.82	0.015707
782	14391	6.17	0.060137
782	14392	6.03	-0.02269
782	14395	5.89	-0.023217
782	14396	6.19	0.050934
782	14397	5.99	-0.03231
782	14398	5.81	-0.03005
782	14399	5.78	-0.005164
782	14402	5.87	0.015571
782	14403	6.09	0.037479
782	14404	6.47	0.062397
782	14405	7.02	0.085008
782	14406	6.74	-0.039886
782	14409	6.91	0.025223
782	14410	6.44	-0.068017
782	14411	6.79	0.054348
782	14412	6.68	-0.0162
782	14416	7.35	0.100299
782	14417	7.8	0.061224
782	14418	7.85	0.00641
782	14419	8.21	0.04586
782	14420	7.5	-0.08648
782	14423	7.8	0.04
782	14424	7.89	0.011538
782	14425	7.98	0.011407
782	14426	7.18	-0.100251
782	14427	7.24	0.008357
782	14430	7	-0.033149
782	14431	6.8	-0.028571
782	14432	6.9	0.014706
782	14433	7.04	0.02029
782	14434	7.11	0.009943
782	14437	7.48	0.052039
782	14438	7.79	0.041444
782	14439	7.8	0.001284
782	14440	7.44	-0.046154
782	14441	7.04	-0.053763
782	14444	6.76	-0.039773
782	14445	7.29	0.078402
782	14446	7.18	-0.015089
782	14447	6.87	-0.044506
782	14448	7.08	0.030568
782	14451	7.02	-0.008475
782	14452	7.18	0.022792
782	14453	7.09	-0.012535
782	14454	7.02	-0.009873
782	14455	7.02	0
782	14458	7.25	0.032764
782	14459	7.45	0.027586
782	14460	7.39	-0.008054
782	14461	7.65	0.035183
782	14462	7.41	-0.031373
782	14465	7.48	0.009447
782	14466	7.17	-0.041444
782	14467	7.03	-0.019526
782	14468	7.05	0.002845
782	14469	7.11	0.008511
782	14472	7.07	-0.005626
782	14473	7.1	0.004243
782	14474	6.73	-0.052113
782	14475	6.89	0.023774
782	14476	6.92	0.004354
782	14479	6.8	-0.017341
782	14480	6.8	0
782	14481	6.91	0.016176
782	14482	6.86	-0.007236
782	14483	7.22	0.052478
782	14486	7.16	-0.00831
782	14487	7.07	-0.01257
782	14488	6.9	-0.024045
782	14489	6.95	0.007246
782	14490	6.81	-0.020144
782	14493	6.79	-0.002937
782	14494	6.84	0.007364
782	14495	6.92	0.011696
782	14496	7.25	0.047688
782	14497	7.27	0.002759
782	14500	7.55	0.038514
782	14501	7.5	-0.006623
782	14502	7.45	-0.006667
782	14503	7.31	-0.018792
782	14504	7.33	0.002736
782	14507	7.34	0.001364
782	14508	7.49	0.020436
782	14509	7.33	-0.021362
782	14510	7.21	-0.016371
782	14511	7.29	0.011096
782	14514	7.21	-0.010974
782	14515	7.11	-0.01387
782	14516	7.1	-0.001406
782	14517	7.04	-0.008451
782	14525	7	-0.005682
782	14528	6.91	-0.012857
782	14529	6.98	0.01013
782	14530	6.92	-0.008596
782	14531	6.82	-0.014451
782	14532	6.91	0.013196
782	14535	6.78	-0.018813
782	14536	6.65	-0.019174
782	14537	6.67	0.003008
782	14538	6.39	-0.041979
782	14539	6.59	0.031299
782	14542	6.43	-0.024279
782	14543	6.44	0.001555
782	14544	6.65	0.032609
782	14545	6.5	-0.022556
782	14546	6.58	0.012308
782	14549	6.46	-0.018237
782	14550	6.35	-0.017028
782	14551	6.29	-0.009449
782	14552	6.2	-0.014308
782	14553	6.2	0
782	14556	6.2	0
782	14557	6.28	0.012903
782	14558	6.14	-0.022293
782	14559	6.12	-0.003257
782	14560	6.1	-0.003268
782	14563	6.39	0.047541
782	14564	6.57	0.028169
782	14565	6.61	0.006088
782	14566	6.6	-0.001513
782	14567	6.59	-0.001515
782	14570	6.67	0.01214
782	14571	6.63	-0.005997
782	14572	6.57	-0.00905
782	14573	6.41	-0.024353
782	14574	6.54	0.020281
782	14577	6.49	-0.007645
782	14578	6.45	-0.006163
782	14579	6.55	0.015504
782	14580	6.41	-0.021374
782	14581	6.46	0.0078
782	14584	6.48	0.003096
782	14585	6.53	0.007716
782	14586	6.53	0
782	14587	6.58	0.007657
782	14588	6.58	0
782	14591	6.5	-0.012158
782	14592	6.35	-0.023077
782	14593	6.41	0.009449
782	14594	6.3	-0.017161
782	14595	6.2	-0.015873
782	14599	6.1	-0.016129
782	14600	6.07	-0.004918
782	14601	5.88	-0.031301
782	14602	5.8	-0.013605
782	14605	5.82	0.003448
782	14606	5.88	0.010309
782	14607	5.93	0.008503
782	14608	5.91	-0.003373
782	14613	6.05	0.023689
782	14614	6.02	-0.004959
782	14615	6.24	0.036545
782	14616	6.36	0.019231
782	14619	6.51	0.023585
782	14620	6.19	-0.049155
782	14621	5.95	-0.038772
782	14622	5.93	-0.003361
782	14623	5.85	-0.013491
782	14626	5.8	-0.008547
782	14627	5.83	0.005172
782	14628	5.83	0
782	14629	5.91	0.013722
782	14630	5.79	-0.020305
782	14633	5.67	-0.020725
782	14634	5.71	0.007055
782	14635	5.86	0.02627
782	14636	5.82	-0.006826
782	14637	5.84	0.003436
782	14654	6.4	0.09589
782	14655	6.11	-0.045313
782	14656	6.16	0.008183
782	14657	6.62	0.074675
782	14658	6.24	-0.057402
782	14661	6.86	0.099359
782	14662	6.67	-0.027697
782	14663	6.61	-0.008996
782	14664	7.27	0.099849
782	14665	8	0.100413
782	14668	8.09	0.01125
782	14669	7.84	-0.030902
782	14670	8.17	0.042092
782	14671	7.96	-0.025704
782	14672	7.81	-0.018844
782	14675	7.25	-0.071703
782	14676	7.48	0.031724
782	14677	7.77	0.03877
782	14678	7.65	-0.015444
782	14679	7.35	-0.039216
782	14682	7.48	0.019074
782	14683	7.32	-0.02139
782	14684	7.46	0.019126
782	14685	7.11	-0.046917
782	14686	7.2	0.012658
782	14689	7.5	0.041667
782	14690	7.74	0.032
782	14691	7.58	-0.020672
782	14692	7.8	0.029024
782	14693	7.82	0.002564
782	14696	8.13	0.039642
782	14697	8.06	-0.00861
782	14698	7.74	-0.039702
782	14699	7.84	0.01292
782	14700	8.01	0.021684
782	14703	8.07	0.007491
782	14704	7.67	-0.049566
782	14705	7.62	-0.006519
782	14706	7.7	0.010499
782	14707	8.47	0.1
782	14710	9.32	0.100354
782	14711	9	-0.034335
782	14712	8.87	-0.014444
782	14713	9.4	0.059752
782	14714	9.09	-0.032979
782	14717	9.27	0.019802
782	14718	9.33	0.006472
782	14719	9.15	-0.019293
782	14720	9	-0.016393
782	14721	9.09	0.01
782	14724	8.9	-0.020902
782	14725	8.84	-0.006742
782	14726	8.81	-0.003394
782	14727	8.45	-0.040863
782	14738	8.49	0.004734
782	14739	8.31	-0.021201
782	14740	7.89	-0.050542
782	14741	7.77	-0.015209
782	14742	7.97	0.02574
782	14745	8.1	0.016311
782	14746	8.17	0.008642
782	14747	7.96	-0.025704
782	14748	8.29	0.041457
782	14749	8.21	-0.00965
782	14752	8.48	0.032887
782	14753	8.57	0.010613
782	14754	8.61	0.004667
782	14755	8.69	0.009292
782	14756	8.65	-0.004603
782	14759	8.54	-0.012717
782	14760	8.28	-0.030445
782	14761	8.4	0.014493
782	14762	8.65	0.029762
782	14763	8.99	0.039306
782	14766	8.59	-0.044494
782	14767	8.49	-0.011641
782	14768	8.5	0.001178
782	14769	8.4	-0.011765
782	14770	8.66	0.030952
782	14773	8.8	0.016166
782	14774	8.81	0.001136
782	14775	8.64	-0.019296
782	14776	8.69	0.005787
782	14777	8.62	-0.008055
782	14780	8.35	-0.031323
782	14781	8.43	0.009581
782	14782	8.41	-0.002372
782	14783	8.45	0.004756
782	14784	8.35	-0.011834
782	14787	8.41	0.007186
782	14788	8.46	0.005945
782	14789	8.74	0.033097
782	14790	8.52	-0.025172
782	14791	8.42	-0.011737
782	14794	8.25	-0.02019
782	14795	8.26	0.001212
782	14796	8.26	0
782	14797	8.12	-0.016949
782	14798	8.22	0.012315
782	14801	8.08	-0.017032
782	14802	8.23	0.018564
782	14803	8.24	0.001215
782	14804	8.17	-0.008495
782	14805	8.15	-0.002448
782	14808	8.06	-0.011043
782	14809	8.04	-0.002481
782	14810	8.24	0.024876
782	14811	8.19	-0.006068
782	14812	8.28	0.010989
782	14815	8.22	-0.007246
782	14816	8.32	0.012165
782	14817	8.44	0.014423
782	14818	8.58	0.016588
782	14819	8.55	-0.003497
782	14822	8.72	0.019883
782	14823	8.69	-0.00344
782	14824	8.47	-0.025316
782	14825	8.5	0.003542
782	14826	8.54	0.004706
782	14829	8.54	0
782	14830	8.72	0.021077
782	14831	8.88	0.018349
782	14832	8.78	-0.011261
782	14833	8.79	0.001139
782	14836	8.8	0.001138
782	14837	8.75	-0.005682
782	14838	8.69	-0.006857
782	14839	8.93	0.027618
782	14840	9.13	0.022396
782	14843	9.24	0.012048
782	14844	8.89	-0.037879
782	14845	8.77	-0.013498
782	14846	8.83	0.006842
782	14847	8.91	0.00906
782	14850	9.2	0.032548
782	14851	9.15	-0.005435
782	14852	8.91	-0.02623
782	14853	8.55	-0.040404
782	14854	8.53	-0.002339
782	14857	8.62	0.010551
782	14858	8.39	-0.026682
782	14859	8.2	-0.022646
782	14860	8.3	0.012195
782	14861	8.35	0.006024
782	14864	8.58	0.027545
782	14865	8.6	0.002331
782	14866	8.64	0.004651
782	14867	8.54	-0.011574
782	14868	8.74	0.023419
782	14871	8.45	-0.033181
782	14872	8.29	-0.018935
782	14873	8.59	0.036188
782	14874	8.35	-0.027939
782	14875	8.29	-0.007186
782	14878	8.26	-0.003619
782	14879	8.28	0.002421
782	14880	8.35	0.008454
782	14881	8.25	-0.011976
782	14882	8.3	0.006061
782	14892	8.34	0.004819
782	14893	8.47	0.015588
782	14894	8.41	-0.007084
782	14895	8.3	-0.01308
782	14896	8.25	-0.006024
782	14899	8.06	-0.02303
782	14900	8.1	0.004963
782	14901	8.13	0.003704
782	14902	8.13	0
782	14903	8.13	0
782	14906	8.23	0.0123
782	14907	8.16	-0.008505
782	14908	8.23	0.008578
782	14909	8.19	-0.00486
782	14910	8.13	-0.007326
782	14913	8.25	0.01476
782	14914	8.28	0.003636
782	14915	8.25	-0.003623
782	14916	8.25	0
782	14917	8.36	0.013333
782	14920	8.39	0.003589
782	14921	8.39	0
782	14922	8.48	0.010727
782	14923	8.64	0.018868
782	14924	8.65	0.001157
782	14927	8.65	0
782	14928	8.88	0.02659
782	14929	8.79	-0.010135
782	14930	9.08	0.032992
782	14931	8.94	-0.015419
782	14934	8.99	0.005593
782	14935	8.9	-0.010011
782	14936	8.92	0.002247
782	14937	8.96	0.004484
782	14938	8.8	-0.017857
782	14941	8.85	0.005682
782	14942	9.15	0.033898
782	14943	9.41	0.028415
782	14944	9.33	-0.008502
782	14945	9.44	0.01179
782	14948	9.76	0.033898
782	14949	9.64	-0.012295
782	14950	9.63	-0.001037
782	14951	9.35	-0.029076
782	14952	9.4	0.005348
782	14955	9.23	-0.018085
782	14956	9.28	0.005417
782	14957	9.22	-0.006466
782	14958	9.18	-0.004338
782	14959	9.13	-0.005447
782	14962	9.2	0.007667
782	14963	9.35	0.016304
782	14964	9.37	0.002139
782	14965	9.37	0
782	14966	9.22	-0.016009
782	14969	9.17	-0.005423
782	14970	9.13	-0.004362
782	14971	9.08	-0.005476
782	14972	9.13	0.005507
782	14973	9.2	0.007667
782	14977	9.34	0.015217
782	14978	9.47	0.013919
782	14979	9.41	-0.006336
782	14980	9.68	0.028693
782	14983	9.69	0.001033
782	14984	9.52	-0.017544
782	14985	9.65	0.013655
782	14986	10.06	0.042487
782	14987	10.08	0.001988
782	14990	9.6	-0.047619
782	14991	9.74	0.014583
782	14992	9.58	-0.016427
782	14993	9.61	0.003132
782	14994	9.74	0.013528
782	15011	9.28	-0.047228
782	15012	9.29	0.001078
782	15013	9.23	-0.006459
782	15014	8.96	-0.029252
782	15015	9.05	0.010045
782	15018	9	-0.005525
782	15019	9.09	0.01
782	15020	9.1	0.0011
782	15021	9.03	-0.007692
782	15022	9	-0.003322
782	15025	9.11	0.012222
782	15026	9	-0.012075
782	15027	8.78	-0.024444
782	15028	8.67	-0.012528
782	15029	8.69	0.002307
782	15032	8.8	0.012658
782	15033	8.86	0.006818
782	15034	8.82	-0.004515
782	15035	8.92	0.011338
782	15036	8.94	0.002242
782	15039	8.88	-0.006711
782	15040	8.85	-0.003378
782	15041	8.78	-0.00791
782	15042	8.8	0.002278
782	15043	8.96	0.018182
782	15047	8.95	-0.001116
782	15048	9.1	0.01676
782	15049	9.06	-0.004396
782	15050	9.28	0.024283
782	15053	9.27	-0.001078
782	15054	9.37	0.010787
782	15055	9.28	-0.009605
782	15056	9.28	0
782	15057	9.03	-0.02694
782	15060	9.24	0.023256
782	15061	9.27	0.003247
782	15062	9.22	-0.005394
782	15063	9.16	-0.006508
782	15064	9.26	0.010917
782	15067	9.48	0.023758
782	15068	9.44	-0.004219
782	15069	9.29	-0.01589
782	15070	9.36	0.007535
782	15071	9.18	-0.019231
782	15074	9.2	0.002179
782	15075	9.47	0.029348
782	15076	9.5	0.003168
782	15077	9.38	-0.012632
782	15078	9.45	0.007463
782	15081	9.43	-0.002116
782	15082	9.6	0.018028
782	15083	9.47	-0.013542
782	15084	9.39	-0.008448
782	15085	9.2	-0.020234
782	15088	9.13	-0.007609
782	15089	9.09	-0.004381
782	15090	9.08	-0.0011
782	15091	8.91	-0.018722
782	15092	9.04	0.01459
782	15095	9.07	0.003319
782	15103	9.12	0.005513
782	15104	9.2	0.008772
782	15105	9.18	-0.002174
782	15106	9.14	-0.004357
782	15109	9.16	0.002188
782	15110	9.34	0.019651
782	15111	9.28	-0.006424
782	15112	9.14	-0.015086
782	15113	9.22	0.008753
782	15116	9.12	-0.010846
782	15117	9.1	-0.002193
782	15118	9.17	0.007692
782	15119	9.37	0.02181
782	15120	9.29	-0.008538
782	15123	9.09	-0.021529
782	15124	8.88	-0.023102
782	15125	8.94	0.006757
782	15126	8.82	-0.013423
782	15127	9.06	0.027211
782	15130	9.06	0
782	15131	9.15	0.009934
782	15132	9.19	0.004372
782	15133	9.14	-0.005441
782	15134	9.01	-0.014223
782	15137	9.02	0.00111
782	15138	9.37	0.038803
782	15139	9.64	0.028815
782	15140	9.38	-0.026971
782	15141	9.55	0.018124
782	15144	9.63	0.008377
782	15145	9.7	0.007269
782	15146	9.59	-0.01134
782	15147	9.64	0.005214
782	15148	9.58	-0.006224
782	15151	9.96	0.039666
782	15152	9.97	0.001004
782	15153	9.94	-0.003009
782	15154	9.69	-0.025151
782	15158	9.49	-0.02064
782	15159	9.58	0.009484
782	15160	9.56	-0.002088
782	15161	9.4	-0.016736
782	15162	9.3	-0.010638
782	15165	9.25	-0.005376
782	15166	9.47	0.023784
782	15167	9.61	0.014784
782	15168	9.57	-0.004162
782	15169	9.48	-0.009404
782	15172	9.54	0.006329
782	15173	9.42	-0.012579
782	15174	9.35	-0.007431
782	15175	9.35	0
782	15176	9.58	0.024599
782	15179	9.6	0.002088
782	15180	9.38	-0.022917
782	15181	9.45	0.007463
782	15182	9.2	-0.026455
782	15183	9.23	0.003261
782	15186	8.56	-0.072589
782	15187	8.45	-0.01285
782	15188	8.79	0.040237
782	15189	8.68	-0.012514
782	15190	8.63	-0.00576
782	15193	8.35	-0.032445
782	15194	8.46	0.013174
782	15195	8.43	-0.003546
782	15196	8.55	0.014235
782	15197	8.61	0.007018
782	15200	8.57	-0.004646
782	15201	8.5	-0.008168
782	15202	8.51	0.001176
782	15203	8.32	-0.022327
782	15204	8.34	0.002404
782	15207	8.32	-0.002398
782	15208	8.42	0.012019
782	15209	8.15	-0.032067
782	15210	8.06	-0.011043
782	15211	7.84	-0.027295
782	15214	7.53	-0.039541
782	15215	7.53	0
782	15216	7.54	0.001328
782	15217	7.44	-0.013263
782	15218	7.4	-0.005376
782	15221	7.18	-0.034946
782	15222	7.52	0.047354
782	15223	7.57	0.006649
782	15224	7.54	-0.003963
782	15225	7.32	-0.029178
782	15228	7.77	0.061475
782	15229	7.8	0.003861
782	15230	7.6	-0.025641
782	15231	7.64	0.005263
782	15232	7.76	0.015707
782	15235	7.5	-0.033505
782	15236	7.59	0.012
782	15237	7.68	0.011858
782	15238	7.59	-0.005242
782	15239	7.49	-0.02474
782	15242	7.33	-0.021362
782	15243	7.34	0.001364
782	15244	7.21	-0.017711
782	15245	7.27	0.008322
782	15246	7.25	-0.002751
782	15256	7.11	-0.01931
782	15257	7.25	0.019691
782	15258	6.97	-0.038621
782	15259	6.76	-0.030129
782	15260	6.91	0.022189
782	15263	6.93	0.002894
782	15264	6.79	-0.020202
782	15265	6.85	0.008837
782	15266	6.62	-0.033577
782	15267	6.39	-0.034743
782	15270	6.05	-0.053208
782	15271	6.66	0.100826
782	15272	7	0.051051
782	15273	6.8	-0.028571
782	15274	6.8	0
782	15277	6.88	0.011765
782	15278	6.84	-0.005814
782	15279	7.2	0.052632
782	15280	7.17	-0.004167
782	15281	7.16	-0.001395
782	15284	7.18	0.002793
782	15285	7.13	-0.006964
782	15286	6.66	-0.065919
782	15287	6.83	0.025526
782	15288	7.03	0.029283
782	15291	6.79	-0.034139
782	15292	6.66	-0.019146
782	15293	6.68	0.003003
782	15294	6.67	-0.001497
782	15295	6.81	0.02099
782	15298	6.9	0.013216
782	15299	7.08	0.026087
782	15300	7.1	0.002825
782	15301	7.62	0.073239
782	15302	7.64	0.002625
782	15305	7.56	-0.010471
782	15306	7.63	0.009259
782	15307	7.65	0.002621
782	15308	7.54	-0.014379
782	15309	7.6	0.007958
782	15312	7.7	0.013158
782	15313	7.72	0.002597
782	15314	7.54	-0.023316
782	15315	7.65	0.014589
782	15316	7.85	0.026144
782	15319	7.88	0.003822
782	15320	7.7	-0.022843
782	15321	7.5	-0.025974
782	15322	7.39	-0.014667
782	15323	7.29	-0.013532
782	15326	7.33	0.005487
782	15327	7.4	0.00955
782	15328	7.27	-0.017568
782	15329	7.05	-0.030261
782	15330	7.12	0.009929
782	15333	7	-0.016854
782	15334	6.99	-0.001429
782	15335	7.18	0.027182
782	15336	7.02	-0.022284
782	15337	7.01	-0.001425
782	15340	7.02	0.001427
782	15344	6.9	-0.017094
782	15347	6.7	-0.028986
782	15348	6.6	-0.014925
782	15349	6.6	0
782	15350	6.37	-0.034848
782	15351	6	-0.058085
782	15354	5.54	-0.076667
782	15355	5.39	-0.027076
782	15356	5.55	0.029685
782	15357	5.27	-0.05045
782	15358	5.27	0
782	15361	4.94	-0.062619
782	15362	4.8	-0.02834
782	15363	5.27	0.097917
782	15364	5.37	0.018975
782	15365	5.33	-0.007449
782	15368	4.85	-0.090056
782	15369	5.05	0.041237
782	15370	5.2	0.029703
782	15371	5.61	0.078846
782	15372	5.52	-0.016043
782	15375	5.72	0.036232
782	15376	5.78	0.01049
782	15377	5.49	-0.050173
782	15378	5.61	0.021858
782	15379	5.5	-0.019608
782	15396	5.66	0.029091
782	15397	5.85	0.033569
782	15398	5.81	-0.006838
782	15399	5.95	0.024096
782	15400	5.95	0
782	15403	6.05	0.016807
782	15404	6.13	0.013223
782	15405	6.13	0
782	15406	6.33	0.032626
782	15407	6.52	0.030016
782	15410	6.82	0.046012
782	15411	6.61	-0.030792
782	15412	6.38	-0.034796
782	15413	6.68	0.047022
782	15414	6.37	-0.046407
782	15417	6.4	0.00471
782	15418	6.62	0.034375
782	15419	7.09	0.070997
782	15420	6.94	-0.021157
782	15421	6.8	-0.020173
782	15424	6.78	-0.002941
782	15425	6.56	-0.032448
782	15426	6.76	0.030488
782	15427	6.72	-0.005917
782	15428	6.43	-0.043155
782	15431	6.59	0.024883
782	15432	6.67	0.01214
782	15433	6.85	0.026987
782	15434	6.88	0.00438
782	15435	6.8	-0.011628
782	15438	6.71	-0.013235
782	15439	6.86	0.022355
782	15440	6.83	-0.004373
782	15441	6.93	0.014641
782	15442	6.94	0.001443
782	15445	6.99	0.007205
782	15446	6.87	-0.017167
782	15447	7.15	0.040757
782	15448	7.13	-0.002797
782	15449	7.05	-0.01122
782	15452	7.05	0
782	15453	6.88	-0.024113
782	15454	6.73	-0.021802
782	15455	6.71	-0.002972
782	15456	6.91	0.029806
782	15459	7.05	0.02026
782	15460	6.99	-0.008511
782	15468	6.86	-0.018598
782	15469	6.91	0.007289
782	15470	6.82	-0.013025
782	15473	6.72	-0.014663
782	15474	6.72	0
782	15475	6.69	-0.004464
782	15476	6.29	-0.059791
782	15477	6.41	0.019078
782	15480	6.16	-0.039002
782	15481	6.44	0.045455
782	15483	6.5	0.009317
782	15484	6.45	-0.007692
782	15487	6.55	0.015504
782	15488	6.8	0.038168
782	15489	6.58	-0.032353
782	15490	6.58	0
782	15491	6.55	-0.004559
782	15494	6.26	-0.044275
782	15495	6.27	0.001597
782	15496	5.99	-0.044657
782	15497	6.34	0.058431
782	15498	6.44	0.015773
782	15501	6.32	-0.018634
782	15502	6.41	0.014241
782	15503	6.37	-0.00624
782	15504	6.34	-0.00471
782	15505	6.19	-0.023659
782	15508	6.17	-0.003231
782	15509	6.35	0.029173
782	15510	6.25	-0.015748
782	15511	6.35	0.016
782	15512	6.64	0.045669
782	15515	7.3	0.099398
782	15516	7.12	-0.024658
782	15517	7.35	0.032303
782	15518	7.27	-0.010884
782	15519	7.26	-0.001376
782	15522	7.14	-0.016529
782	15523	7.51	0.051821
782	15524	7.51	0
782	15525	7.6	0.011984
782	15526	7.78	0.023684
782	15529	7.85	0.008997
782	15530	7.76	-0.011465
782	15531	7.6	-0.020619
782	15532	7.75	0.019737
782	15533	7.68	-0.009032
782	15536	7.46	-0.028646
782	15537	7.53	0.009383
782	15538	7.66	0.017264
782	15539	7.68	0.002611
782	15540	7.74	0.007813
782	15543	7.53	-0.023346
782	15544	7.46	-0.009296
782	15545	7.4	-0.008043
782	15546	7.4	0
782	15547	7.34	-0.008108
782	15550	7.38	0.00545
782	15551	7.36	-0.00271
782	15552	7.27	-0.012228
782	15553	7.26	-0.001376
782	15554	7.27	0.001377
782	15557	7.24	-0.004127
782	15558	7.36	0.016575
782	15559	7.31	-0.006793
782	15560	7.27	-0.005472
782	15561	7.2	-0.009629
782	15564	7.12	-0.011111
782	15566	7.17	0.007022
782	15567	7.1	-0.009763
782	15568	7.2	0.014085
782	15571	7.27	0.009722
782	15572	7.59	0.044017
782	15573	7.56	-0.003953
782	15574	7.55	-0.001323
782	15575	7.46	-0.011921
782	15578	7.38	-0.010724
782	15579	7.45	0.009485
782	15580	7.46	0.001342
782	15581	7.55	0.012064
782	15582	7.57	0.002649
782	15585	7.68	0.014531
782	15586	7.63	-0.00651
782	15587	7.49	-0.018349
782	15588	7.33	-0.021362
782	15589	7.32	-0.001364
782	15592	7.19	-0.01776
782	15593	7.3	0.015299
782	15594	7.27	-0.00411
782	15595	7.3	0.004127
782	15596	7.23	-0.009589
782	15599	7.18	-0.006916
782	15600	7.18	0
782	15601	7.16	-0.002786
782	15602	7.28	0.01676
782	15603	7.15	-0.017857
782	15606	7.17	0.002797
782	15607	7.13	-0.005579
782	15608	7.13	0
782	15609	7.09	-0.00561
782	15610	7.05	-0.005642
782	15621	6.95	-0.014184
782	15622	6.78	-0.02446
782	15623	6.79	0.001475
782	15624	6.82	0.004418
782	15627	6.86	0.005865
782	15628	6.79	-0.010204
782	15629	6.85	0.008837
782	15630	6.68	-0.024818
782	15631	6.7	0.002994
782	15634	6.8	0.014925
782	15635	6.94	0.020588
782	15636	6.94	0
782	15637	6.88	-0.008646
782	15638	6.77	-0.015988
782	15641	6.72	-0.007386
782	15642	6.8	0.011905
782	15643	6.83	0.004412
782	15644	6.8	-0.004392
782	15645	6.85	0.007353
782	15648	6.93	0.011679
782	15649	7.03	0.01443
782	15650	6.97	-0.008535
782	15651	7.08	0.015782
782	15652	6.89	-0.026836
782	15655	6.81	-0.011611
782	15656	6.63	-0.026432
782	15657	6.59	-0.006033
782	15658	6.47	-0.018209
782	15659	6.44	-0.004637
782	15662	6.33	-0.017081
782	15663	6.35	0.00316
782	15664	6	-0.055118
782	15665	5.7	-0.05
782	15666	5.82	0.021053
782	15669	5.88	0.010309
782	15670	5.6	-0.047619
782	15671	5.77	0.030357
782	15672	5.93	0.02773
782	15673	6.02	0.015177
782	15676	5.81	-0.034884
782	15677	5.89	0.013769
782	15678	6.02	0.022071
782	15679	5.97	-0.008306
782	15680	5.95	-0.00335
782	15683	5.92	-0.005042
782	15684	5.87	-0.008446
782	15685	5.82	-0.008518
782	15686	5.85	0.005155
782	15687	5.94	0.015385
782	15690	6.1	0.026936
782	15691	6.12	0.003279
782	15692	6.04	-0.013072
782	15693	6.05	0.001656
782	15694	6.11	0.009917
782	15697	6.16	0.008183
782	15698	6.17	0.001623
782	15699	6.09	-0.012966
782	15700	5.81	-0.045977
782	15701	5.8	-0.001721
782	15705	5.56	-0.041379
782	15707	5.56	0
782	15708	5.65	0.016187
782	15711	5.78	0.023009
782	15712	5.73	-0.008651
782	15713	5.89	0.027923
782	15714	5.97	0.013582
782	15715	6.08	0.018425
782	15718	6.1	0.003289
782	15719	6.35	0.040984
782	15720	6.24	-0.017323
782	15721	6.3	0.009615
782	15722	6.25	-0.007937
782	15725	6.28	0.0048
782	15726	6.15	-0.020701
782	15727	6.18	0.004878
782	15728	6.07	-0.017799
782	15729	6.15	0.01318
782	15732	6.25	0.01626
782	15733	6.28	0.0048
782	15734	6.28	0
782	15746	6.16	-0.019108
782	15747	6.28	0.019481
782	15748	6.38	0.015924
782	15749	6.28	-0.015674
782	15750	6.32	0.006369
782	15753	6.49	0.026899
782	15754	6.45	-0.006163
782	15755	6.52	0.010853
782	15760	6.34	-0.027607
782	15761	6.45	0.01735
782	15762	6.42	-0.004651
782	15763	6.46	0.006231
782	15764	6.58	0.018576
782	15767	6.56	-0.00304
782	15768	6.59	0.004573
782	15769	6.5	-0.013657
782	15770	6.37	-0.02
782	15771	6.32	-0.007849
782	15774	6.21	-0.017405
782	15775	6.22	0.00161
782	15776	6.26	0.006431
782	15777	6.18	-0.01278
782	15778	6.19	0.001618
782	15781	6.2	0.001616
782	15782	6.17	-0.004839
782	15783	6.17	0
782	15784	6.15	-0.003241
782	15785	6.2	0.00813
782	15788	6.19	-0.001613
782	15789	6.03	-0.025848
782	15790	5.98	-0.008292
782	15791	6.15	0.028428
782	15792	6.15	0
782	15795	6.18	0.004878
782	15796	6.2	0.003236
782	15797	6.18	-0.003226
782	15798	6.1	-0.012945
782	15799	6.04	-0.009836
782	15802	5.95	-0.014901
782	15803	5.84	-0.018487
782	15804	5.87	0.005137
782	15805	5.95	0.013629
782	15806	6.05	0.016807
782	15809	6.2	0.024793
782	15810	6.25	0.008065
782	15811	6.22	-0.0048
782	15812	6.2	-0.003215
782	15813	6.18	-0.003226
782	15816	6.06	-0.019417
782	15817	6.07	0.00165
782	15818	5.92	-0.024712
782	15819	5.85	-0.011824
782	15820	5.78	-0.011966
782	15823	5.89	0.019031
782	15824	5.76	-0.022071
782	15825	5.69	-0.012153
782	15838	5.33	-0.063269
782	15839	5.5	0.031895
782	15840	5.6	0.018182
782	15841	5.54	-0.010714
782	15844	5.65	0.019856
782	15845	5.66	0.00177
782	15846	5.6	0.001789
782	15847	5.55	-0.008929
782	15848	5.55	0
782	15851	5.69	0.025225
782	15852	5.65	-0.00703
782	15853	5.55	-0.017699
782	15854	5.59	0.007207
782	15855	5.67	0.014311
782	15858	5.77	0.017637
782	15859	5.64	-0.02253
782	15860	5.58	-0.010638
782	15861	5.62	0.007168
782	15862	5.49	-0.023132
782	15865	5.4	-0.016393
782	15866	5.47	0.012963
782	15867	5.68	0.038391
782	15868	5.64	-0.007042
782	15869	5.64	0
782	15872	5.66	0.003546
782	15873	5.52	-0.024735
782	15874	5.53	0.001812
782	15875	5.46	-0.012658
782	15876	5.41	-0.009158
782	15879	5.38	-0.005545
782	15880	5.42	0.007435
782	15881	5.38	-0.00738
782	15882	5.36	-0.003717
782	15883	5.27	-0.016791
782	15886	5.25	-0.003795
782	15887	5.19	-0.011429
782	15888	5.2	0.001927
782	15889	5.23	0.005769
782	15890	5.17	-0.011472
782	15893	5.18	0.001934
782	15894	5.23	0.009653
782	15895	5.16	-0.013384
782	15896	5.25	0.017442
782	15897	5.28	0.005714
782	15900	5.28	0
782	15901	5.43	0.028409
782	15902	5.39	-0.007366
782	15903	5.45	0.011132
782	15904	5.47	0.00367
782	15907	5.23	-0.043876
782	15908	5.19	-0.007648
782	15909	5.22	0.00578
782	15910	5.18	-0.007663
782	15911	5.02	-0.030888
782	15914	5	-0.003984
782	15915	5.05	0.01
782	15916	5.04	-0.00198
782	15917	5	-0.007937
782	15918	4.98	-0.004
782	15921	5.06	0.016064
782	15922	5.05	-0.001976
782	15923	5.12	0.013861
782	15924	5.09	-0.005859
782	15925	5.1	0.001965
782	15928	5.11	0.001961
782	15929	5.13	0.003914
782	15930	5.06	-0.013645
782	15931	5.04	-0.003953
782	15932	4.98	-0.011905
782	15935	4.94	-0.008032
782	15936	4.96	0.004049
782	15937	4.96	0
782	15938	4.94	-0.004032
782	15939	5.02	0.016194
782	15942	5.08	0.011952
782	15943	5.08	0
782	15944	5.06	-0.003937
782	15945	4.99	-0.013834
782	15946	4.97	-0.004008
782	15949	5.05	0.016097
782	15950	5.04	-0.00198
782	15951	5.11	0.013889
782	15952	5.06	-0.009785
782	15953	4.98	-0.01581
782	15956	5.03	0.01004
782	15957	4.99	-0.007952
782	15958	4.96	-0.006012
782	15959	4.97	0.002016
782	15960	4.92	-0.01006
782	15963	4.78	-0.028455
782	15964	4.84	0.012552
782	15965	4.73	-0.022727
782	15966	4.71	-0.004228
782	15967	4.71	0
782	15970	4.73	0.004246
782	15971	4.78	0.010571
782	15972	4.82	0.008368
782	15973	4.75	-0.014523
782	15974	4.7	-0.010526
782	15977	4.65	-0.010638
782	15978	4.7	0.010753
782	15986	4.66	-0.008511
782	15987	4.67	0.002146
782	15988	4.79	0.025696
782	15991	4.73	-0.012526
782	15992	4.73	0
782	15993	4.72	-0.002114
782	15994	4.63	-0.019068
782	15995	4.66	0.006479
782	15998	4.54	-0.025751
782	15999	4.59	0.011013
782	16000	4.66	0.015251
782	16001	4.69	0.006438
782	16002	4.69	0
782	16005	4.59	-0.021322
782	16006	4.63	0.008715
782	16007	4.42	-0.045356
782	16008	4.34	-0.0181
782	16009	4.39	0.011521
782	16012	4.38	-0.002278
782	16013	4.49	0.025114
782	16014	4.56	0.01559
782	16015	4.43	-0.028509
782	16016	4.35	-0.018059
782	16019	4.37	0.004598
782	16020	4.38	0.002288
782	16021	4.29	-0.020548
782	16022	4.3	0.002331
782	16023	4.32	0.004651
782	16026	4.32	0
782	16027	4.28	-0.009259
782	16028	4.35	0.016355
782	16029	4.48	0.029885
782	16030	4.57	0.020089
782	16033	4.62	0.010941
782	16034	4.58	-0.008658
782	16035	4.62	0.008734
782	16036	4.45	-0.036797
782	16037	4.49	0.008989
782	16040	4.61	0.026726
782	16041	4.67	0.013015
782	16042	4.6	-0.014989
782	16043	4.65	0.01087
782	16044	4.69	0.008602
782	16047	4.61	-0.017058
782	16048	4.58	-0.006508
782	16049	4.62	0.008734
782	16050	4.67	0.010823
782	16051	4.71	0.008565
782	16054	4.75	0.008493
782	16055	4.7	-0.010526
782	16056	4.66	-0.008511
782	16057	4.56	-0.021459
782	16058	4.38	-0.039474
782	16061	4.51	0.02968
782	16062	4.45	-0.013304
782	16063	4.46	0.002247
782	16064	4.61	0.033632
782	16065	4.58	-0.006508
782	16068	4.68	0.021834
782	16069	4.52	-0.034188
782	16070	4.43	-0.019912
782	16072	4.45	0.004515
782	16075	4.39	-0.013483
782	16076	4.31	-0.018223
782	16077	4.35	0.009281
782	16078	4.4	0.011494
782	16079	4.46	0.013636
782	16082	4.49	0.006726
782	16083	4.54	0.011136
782	16084	4.53	-0.002203
782	16085	4.45	-0.01766
782	16099	4.61	0.035955
782	16100	4.62	0.002169
782	16103	4.75	0.028139
782	16104	4.87	0.025263
782	16105	4.9	0.00616
782	16106	5.04	0.028571
782	16107	4.87	-0.03373
782	16110	4.98	0.022587
782	16111	5.03	0.01004
782	16112	5.09	0.011928
782	16113	5.1	0.001965
782	16114	5.12	0.003922
782	16117	5.18	0.011719
782	16118	5.21	0.005792
782	16119	5.25	0.007678
782	16120	5.17	-0.015238
782	16121	5.19	0.003868
782	16124	5.15	-0.007707
782	16125	5.01	-0.027184
782	16126	4.88	-0.025948
782	16127	4.85	-0.006148
782	16128	4.9	0.010309
782	16131	4.94	0.008163
782	16132	5	0.012146
782	16133	4.87	-0.026
782	16134	4.94	0.014374
782	16135	4.97	0.006073
782	16138	4.89	-0.016097
782	16139	4.82	-0.014315
782	16140	4.89	0.014523
782	16141	4.98	0.018405
782	16142	5.1	0.024096
782	16145	5.19	0.017647
782	16146	5.18	-0.001927
782	16147	5.19	0.001931
782	16148	5.06	-0.025048
782	16149	5.13	0.013834
782	16152	5.12	-0.001949
782	16153	5.16	0.007813
782	16154	5.09	-0.013566
782	16155	5.08	-0.001965
782	16156	5.01	-0.01378
782	16159	4.95	-0.011976
782	16160	4.98	0.006061
782	16161	5.03	0.01004
782	16162	5.02	-0.001988
782	16163	5.04	0.003984
782	16166	5.04	0
782	16167	5.11	0.013889
782	16168	5.36	0.048924
782	16169	5.52	0.029851
782	16170	5.34	-0.032609
782	16173	5.45	0.020599
782	16174	5.69	0.044037
782	16175	5.56	-0.022847
782	16176	5.39	-0.030576
782	16177	5.34	-0.009276
782	16180	5.3	-0.007491
782	16181	5.18	-0.022642
782	16182	5.11	-0.013514
782	16183	5.28	0.033268
782	16184	5.12	-0.030303
782	16187	5.1	-0.003906
782	16188	4.9	-0.039216
782	16189	4.94	0.008163
782	16190	4.7	-0.048583
782	16191	4.69	-0.002128
782	16201	4.6	-0.01919
782	16202	4.61	0.002174
782	16203	4.74	0.0282
782	16204	4.75	0.00211
782	16205	4.74	-0.002105
782	16208	4.69	-0.010549
782	16209	4.85	0.034115
782	16210	4.9	0.010309
782	16211	4.88	-0.004082
782	16212	4.93	0.010246
782	16216	4.67	-0.052738
782	16217	4.62	-0.010707
782	16218	4.75	0.028139
782	16219	4.7	-0.010526
782	16222	4.78	0.017021
782	16223	4.82	0.008368
782	16224	4.75	-0.014523
782	16225	4.63	-0.025263
782	16226	4.65	0.00432
782	16229	4.48	-0.036559
782	16230	4.43	-0.011161
782	16231	4.34	-0.020316
782	16232	4.41	0.016129
782	16233	4.4	-0.002268
782	16236	4.35	-0.011364
782	16237	4.41	0.013793
782	16238	4.42	0.002268
782	16239	4.34	-0.0181
782	16240	4.4	0.013825
782	16243	4.4	0
782	16244	4.44	0.009091
782	16245	4.37	-0.015766
782	16246	4.36	-0.002288
782	16247	4.28	-0.018349
782	16250	4.2	-0.018692
782	16251	4.29	0.021429
782	16252	4.25	-0.009324
782	16253	4.41	0.037647
782	16254	4.34	-0.015873
782	16257	4.31	-0.006912
782	16258	4.35	0.009281
782	16259	4.34	-0.002299
782	16260	4.39	0.011521
782	16261	4.4	0.002278
782	16264	4.37	-0.006818
782	16265	4.32	-0.011442
782	16266	4.34	0.00463
782	16267	4.41	0.016129
782	16268	4.71	0.068027
782	16271	4.58	-0.027601
782	16272	4.54	-0.008734
782	16273	4.54	0
782	16274	4.43	-0.024229
782	16275	4.44	0.002257
782	16278	4.4	-0.009009
782	16279	4.33	-0.015909
782	16280	4.36	0.006928
782	16281	4.48	0.027523
782	16282	4.4	-0.017857
782	16285	4.36	-0.009091
782	16286	4.37	0.002294
782	16287	4.43	0.01373
782	16288	4.37	-0.013544
782	16289	4.4	0.006865
782	16292	4.41	0.002273
782	16293	4.43	0.004535
782	16294	4.44	0.002257
782	16295	4.4	-0.009009
782	16296	4.38	-0.004545
782	16299	4.47	0.020548
782	16300	4.42	-0.011186
782	16301	4.35	-0.015837
782	16302	4.29	-0.013793
782	16303	4.32	0.006993
782	16306	4.24	-0.018519
782	16307	4.4	0.037736
782	16308	4.33	-0.015909
782	16309	4.39	0.013857
782	16310	4.33	-0.013667
782	16313	4.39	0.013857
782	16314	4.44	0.01139
782	16315	4.43	-0.002252
782	16316	4.52	0.020316
782	16317	4.51	-0.002212
782	16320	4.5	-0.002217
782	16321	4.58	0.017778
782	16322	4.55	-0.00655
782	16323	4.52	-0.006593
782	16324	4.56	0.00885
782	16327	4.5	-0.013158
782	16328	4.61	0.024444
782	16329	4.8	0.041215
782	16330	4.88	0.016667
782	16331	4.93	0.010246
782	16334	5.02	0.018256
782	16335	5.01	-0.001992
782	16336	5.07	0.011976
782	16337	5.14	0.013807
782	16338	5.25	0.021401
782	16341	5.14	-0.020952
782	16342	5.17	0.005837
782	16343	5.1	-0.01354
782	16344	5.15	0.009804
782	16352	5.33	0.034951
782	16355	5.42	0.016886
782	16356	5.34	-0.01476
782	16357	5.66	0.059925
782	16358	5.22	-0.077739
782	16359	5.11	-0.021073
782	16362	5.19	0.015656
782	16363	5.22	0.00578
782	16364	5.02	-0.038314
782	16365	4.83	-0.037849
782	16366	4.92	0.018634
782	16369	4.9	-0.004065
782	16370	5.04	0.028571
782	16371	5.05	0.001984
782	16372	5.13	0.015842
782	16373	5.04	-0.017544
782	16376	5.02	-0.003968
782	16377	5.11	0.017928
782	16378	5.29	0.035225
782	16379	5.07	-0.041588
782	16380	5.06	-0.001972
782	16383	5.03	-0.005929
782	16384	5.06	0.005964
782	16385	5.25	0.037549
782	16386	5.27	0.00381
782	16387	5.27	0
782	16390	5.3	0.005693
782	16391	5.27	-0.00566
782	16392	5.28	0.001898
782	16393	5.27	-0.001894
782	16394	5.31	0.00759
782	16397	5.27	-0.007533
782	16398	5.1	-0.032258
782	16399	5.05	-0.009804
782	16400	5.03	-0.00396
782	16401	5.05	0.003976
782	16404	4.92	-0.025743
782	16405	4.99	0.014228
782	16406	4.95	-0.008016
782	16407	4.93	-0.00404
782	16408	4.99	0.01217
782	16411	4.94	-0.01002
782	16412	4.75	-0.038462
782	16413	4.75	0
782	16414	4.82	0.014737
782	16415	4.77	-0.010373
782	16418	4.65	-0.025157
782	16419	4.63	-0.004301
782	16420	4.71	0.017279
782	16421	4.65	-0.012739
782	16422	4.59	-0.012903
782	16425	4.41	-0.039216
782	16426	4.42	0.002268
782	16427	4.57	0.033937
782	16428	4.49	-0.017505
782	16429	4.49	0
782	16433	4.5	0.002227
782	16434	4.44	-0.013333
782	16435	4.45	0.002252
782	16436	4.51	0.013483
782	16440	4.51	0
782	16441	4.58	0.015521
782	16442	4.58	0
782	16443	4.61	0.00655
782	16446	4.61	0
782	16447	4.48	-0.0282
782	16448	4.48	0
782	16449	4.48	0
782	16450	4.49	0.002232
782	16453	4.45	-0.008909
782	16454	4.54	0.020225
782	16455	4.58	0.008811
782	16456	4.61	0.00655
782	16457	4.74	0.0282
782	16460	4.8	0.012658
782	16461	4.75	-0.010417
782	16462	4.79	0.008421
782	16463	4.71	-0.016701
782	16464	4.7	-0.002123
782	16467	4.86	0.034043
782	16468	4.91	0.010288
782	16469	5.13	0.044807
782	16470	5.05	-0.015595
782	16471	5.18	0.025743
782	16483	5.14	-0.007722
782	16484	5.06	-0.015564
782	16485	5.05	-0.001976
782	16488	5.06	0.00198
782	16489	5.14	0.01581
782	16490	5.07	-0.013619
782	16491	5	-0.013807
782	16492	5.16	0.032
782	16495	5.09	-0.013566
782	16496	5.05	-0.007859
782	16497	5.13	0.015842
782	16498	5.18	0.009747
782	16499	5.14	-0.007722
782	16502	5.16	0.003891
782	16503	5.3	0.027132
782	16504	5.29	-0.001887
782	16505	5.03	-0.049149
782	16506	5.1	0.013917
782	16509	5	-0.019608
782	16510	5.05	0.01
782	16511	4.93	-0.023762
782	16512	4.96	0.006085
782	16513	4.83	-0.02621
782	16516	4.73	-0.020704
782	16517	4.53	-0.042283
782	16518	4.51	-0.004415
782	16519	4.57	0.013304
782	16520	4.61	0.008753
782	16523	4.66	0.010846
782	16524	4.68	0.004292
782	16525	4.66	-0.004274
782	16526	4.67	0.002146
782	16527	4.8	0.027837
782	16530	4.65	-0.03125
782	16531	4.6	-0.010753
782	16532	4.69	0.019565
782	16533	4.7	0.002132
782	16534	4.74	0.008511
782	16537	4.83	0.018987
782	16538	4.79	-0.008282
782	16539	4.8	0.002088
782	16540	4.74	-0.0125
782	16541	4.6	-0.029536
782	16544	4.54	-0.013043
782	16545	4.58	0.008811
782	16546	4.51	-0.015284
782	16547	4.06	-0.099778
782	16548	3.74	-0.078818
782	16551	3.5	-0.064171
782	16552	3.59	0.025714
782	16553	3.33	-0.072423
782	16554	3.37	0.012012
782	16565	3.12	-0.074184
782	16566	3.08	-0.012821
782	16567	3.08	0
782	16568	3.1	0.006494
782	16569	3.18	0.025806
782	16572	3.15	-0.009434
782	16573	3.18	0.009524
782	16574	3.21	0.009434
782	16575	3.23	0.006231
782	16576	3.18	-0.01548
782	16579	2.86	-0.100629
782	16580	2.89	0.01049
782	16581	2.93	0.013841
782	16582	2.88	-0.017065
782	16583	2.88	0
782	16586	2.96	0.027778
782	16587	3.01	0.016892
782	16588	2.9	-0.036545
782	16589	2.91	0.003448
782	16590	2.95	0.013746
782	16593	2.93	-0.00678
782	16594	2.93	0
782	16595	3.2	0.09215
782	16596	3.24	0.0125
782	16597	3.15	-0.027778
782	16600	3.2	0.015873
782	16601	3.13	-0.021875
782	16602	2.91	-0.070288
782	16603	2.9	-0.003436
782	16604	2.86	-0.013793
782	16607	2.97	0.038462
782	16608	2.94	-0.010101
782	16609	2.97	0.010204
782	16610	2.89	-0.026936
782	16611	2.89	0
782	16614	2.97	0.027682
782	16615	2.92	-0.016835
782	16616	2.75	-0.041812
782	16617	2.6	-0.054545
782	16618	2.34	-0.1
782	16621	2.25	-0.038462
782	16622	2.22	-0.013333
782	16623	2.24	0.009009
782	16624	2.27	0.013393
782	16625	2.12	-0.066079
782	16628	2.13	0.004717
782	16629	2.2	0.032864
782	16630	2.17	-0.013636
782	16631	2.14	-0.013825
782	16632	2.03	-0.051402
782	16635	2.05	0.009852
782	16636	2.07	0.009756
782	16637	2.08	0.004831
782	16638	2.19	0.052885
782	16639	2.23	0.018265
782	16642	2.18	-0.022422
782	16643	2.26	0.036697
782	16644	2.32	0.026549
782	16645	2.3	-0.008621
782	16646	2.29	-0.004348
782	16649	2.3	0.004367
782	16650	2.41	0.047826
782	16651	2.45	0.016598
782	16652	2.43	-0.008163
782	16653	2.51	0.032922
782	16656	2.55	0.015936
782	16657	2.68	0.05098
782	16658	2.73	0.018657
782	16659	2.77	0.014652
782	16660	2.68	-0.032491
782	16663	2.82	0.052239
782	16664	2.75	-0.024823
782	16665	2.82	0.025455
782	16666	2.7	-0.042553
782	16667	2.68	-0.007407
782	16670	2.83	0.05597
782	16671	2.8	-0.010601
782	16672	2.76	-0.014286
782	16673	2.78	0.007246
782	16674	2.84	0.021583
782	16677	2.9	0.021127
782	16678	2.77	-0.044828
782	16679	2.86	0.032491
782	16680	2.95	0.031469
782	16681	3.03	0.027119
782	16684	3.03	0
782	16685	2.9	-0.042904
782	16686	2.96	0.02069
782	16687	2.98	0.006757
782	16688	2.92	-0.020134
782	16691	2.94	0.006849
782	16692	3	0.020408
782	16693	3.12	0.04
782	16694	3.1	-0.00641
782	16695	3.14	0.012903
782	16698	3.19	0.015924
782	16699	3.11	-0.025078
782	16700	3.04	-0.022508
782	16701	2.8	-0.078947
782	16702	2.68	-0.042857
782	16705	2.73	0.018657
782	16706	2.6	-0.047619
782	16707	2.65	0.019231
782	16708	2.73	0.030189
782	16709	2.68	-0.018315
782	16719	2.56	-0.044776
782	16720	2.66	0.039063
782	16721	2.71	0.018797
782	16722	2.64	-0.02583
782	16723	2.9	0.098485
782	16726	3.19	0.1
782	16727	3.51	0.100313
782	16733	3.16	-0.099715
782	16734	2.98	-0.056962
782	16735	2.82	-0.053691
782	16736	2.78	-0.014184
782	16737	2.56	-0.079137
782	16740	2.62	0.023438
[truncated: 3,485 more rows]

## Sheet: 002081
stkcd	date	price	rit
2081	17125	19.84	0.55
2081	17126	21.82	0.099798
2081	17127	24	0.099908
2081	17128	24.47	0.019583
2081	17129	23.9	-0.023294
2081	17132	24.1	0.008368
2081	17133	22.85	-0.051867
2081	17134	22.8	-0.002188
2081	17135	22.79	-0.000439
2081	17136	23.67	0.038613
2081	17139	24.7	0.043515
2081	17140	24.51	-0.007692
2081	17141	23.78	-0.029784
2081	17142	23.36	-0.017662
2081	17143	22.5	-0.036815
2081	17146	22.98	0.021333
2081	17147	22.9	-0.003481
2081	17148	23.81	0.039738
2081	17149	23.95	0.00588
2081	17150	24	0.002088
2081	17153	24.75	0.03125
2081	17154	25.68	0.037576
2081	17155	25.69	0.000389
2081	17156	24.6	-0.042429
2081	17157	24.05	-0.022358
2081	17160	24.17	0.00499
2081	17161	23.51	-0.027307
2081	17162	23.46	-0.002127
2081	17163	23.35	-0.004689
2081	17164	24	0.027837
2081	17170	23.51	-0.020417
2081	17171	25.3	0.076138
2081	17174	25.64	0.013439
2081	17175	25.74	0.0039
2081	17176	26	0.010101
2081	17177	26.9	0.034615
2081	17181	29.04	0.079554
2081	17182	31.9	0.098485
2081	17183	29.91	-0.062382
2081	17184	30.1	0.006352
2081	17185	31.6	0.049834
2081	17188	33.41	0.057278
2081	17189	33.2	-0.006286
2081	17190	32.8	-0.012048
2081	17191	30.75	-0.0625
2081	17192	30.5	-0.00813
2081	17195	32	0.04918
2081	17196	32.8	0.025
2081	17197	30.2	-0.079268
2081	17198	30.06	-0.004636
2081	17199	28.8	-0.041916
2081	17202	29.4	0.020833
2081	17203	30.69	0.043878
2081	17204	30.2	-0.015966
2081	17205	32.8	0.086093
2081	17206	32.01	-0.024085
2081	17209	32.68	0.020931
2081	17210	31.9	-0.023868
2081	17211	32.1	0.00627
2081	17212	33.08	0.03053
2081	17213	33	-0.002418
2081	17223	31.98	-0.030909
2081	17224	29	-0.093183
2081	17225	29.65	0.022414
2081	17226	28.5	-0.038786
2081	17227	29.5	0.035088
2081	17230	29.16	-0.011525
2081	17231	28.98	-0.006173
2081	17232	29.8	0.028295
2081	17233	29.79	-0.000336
2081	17234	30	0.007049
2081	17237	30.19	0.006333
2081	17238	29.9	-0.009606
2081	17239	31.28	0.046154
2081	17240	31.78	0.015985
2081	17241	31.69	-0.002832
2081	17244	32.08	0.012307
2081	17245	32	-0.002494
2081	17246	31.9	-0.003125
2081	17247	31.99	0.002821
2081	17248	31.6	-0.012191
2081	17251	31.61	0.000316
2081	17252	32.98	0.043341
2081	17253	36.28	0.100061
2081	17254	33.51	-0.076351
2081	17255	34.87	0.040585
2081	17258	36	0.032406
2081	17259	35.36	-0.017778
2081	17260	34.4	-0.027149
2081	17261	35	0.017442
2081	17262	34.78	-0.006286
2081	17265	34.8	0.000575
2081	17266	34.49	-0.008908
2081	17267	33.9	-0.017106
2081	17268	36	0.061947
2081	17269	35.12	-0.024444
2081	17272	35.58	0.013098
2081	17273	34.73	-0.02389
2081	17275	34.6	-0.003743
2081	17276	36.19	0.045954
2081	17279	36.69	0.013816
2081	17280	36.48	-0.005724
2081	17281	36.18	-0.008224
2081	17282	35.5	-0.018795
2081	17283	34.65	-0.023944
2081	17286	34.43	-0.006349
2081	17294	35	0.016555
2081	17295	34.4	-0.017143
2081	17296	34.65	0.007267
2081	17297	34.21	-0.012698
2081	17300	34.55	0.009939
2081	17301	33.86	-0.019971
2081	17302	34.29	0.012699
2081	17303	35.18	0.031974
2081	17304	35.48	0.008528
2081	17307	35.01	-0.013247
2081	17308	35.22	0.005998
2081	17309	35.42	0.005679
2081	17310	37.13	0.048278
2081	17311	39.21	0.056019
2081	17314	38.79	-0.010712
2081	17315	38.89	0.002578
2081	17316	35.47	-0.08794
2081	17317	35.99	0.01466
2081	17318	36.22	0.006391
2081	17321	34.1	-0.058531
2081	17322	35.75	0.048387
2081	17323	37.9	0.06014
2081	17324	41.69	0.1
2081	17325	41.8	0.002639
2081	17328	45.9	0.098086
2081	17329	46.4	0.010893
2081	17330	46.37	-0.000647
2081	17331	46.4	0.000647
2081	17332	45.5	-0.019397
2081	17335	48	0.054945
2081	17336	46.39	-0.033542
2081	17337	44.4	-0.042897
2081	17338	44.68	0.006306
2081	17339	42.91	-0.039615
2081	17342	39.5	-0.079469
2081	17343	41.39	0.047848
2081	17344	42.44	0.025368
2081	17345	39.86	-0.060792
2081	17346	40.52	0.016558
2081	17349	43.18	0.065647
2081	17350	43.47	0.006716
2081	17351	41.7	-0.040718
2081	17352	38.5	-0.076739
2081	17353	40.4	0.049351
2081	17356	40.81	0.010149
2081	17357	39.88	-0.022789
2081	17358	41.56	0.042126
2081	17359	41.77	0.005053
2081	17360	43	0.029447
2081	17363	42.2	-0.018605
2081	17364	41.8	-0.009479
2081	17365	41.51	-0.006938
2081	17366	41	-0.012286
2081	17367	42.44	0.035122
2081	17370	44.2	0.04147
2081	17371	44.62	0.009502
2081	17372	46	0.030928
2081	17373	45	-0.021739
2081	17374	45.8	0.017778
2081	17377	46.7	0.019651
2081	17378	51.37	0.1
2081	17379	53.81	0.047499
2081	17380	59.19	0.099981
2081	17381	55	-0.070789
2081	17384	53.23	-0.032182
2081	17385	52.27	-0.018035
2081	17386	52.12	-0.00287
2081	17387	52.13	0.000192
2081	17388	49.9	-0.042778
2081	17391	47	-0.058116
2081	17392	48.13	0.024043
2081	17393	48.8	0.013921
2081	17394	46.99	-0.03709
2081	17395	46.18	-0.017238
2081	17398	48.08	0.041143
2081	17399	48.01	-0.001456
2081	17400	48.14	0.002708
2081	17401	51.89	0.077898
2081	17402	50.5	-0.026787
2081	17405	49.08	-0.028119
2081	17406	48.43	-0.013244
2081	17407	48.66	0.004749
2081	17408	49.69	0.021167
2081	17409	49.99	0.006037
2081	17412	51.12	0.022605
2081	17413	51.4	0.005477
2081	17414	49.64	-0.034241
2081	17415	51.82	0.043916
2081	17416	49.9	-0.037051
2081	17419	48.3	-0.032064
2081	17420	45.45	-0.059006
2081	17421	45.1	-0.007701
2081	17422	45.7	0.013304
2081	17423	44.61	-0.023851
2081	17426	44	-0.013674
2081	17427	44.9	0.020455
2081	17428	44.06	-0.018708
2081	17429	45.8	0.039492
2081	17430	45.59	-0.004585
2081	17433	45.44	-0.00329
2081	17434	44	-0.03169
2081	17435	43.01	-0.0225
2081	17436	45.1	0.048593
2081	17437	46	0.019956
2081	17447	44.95	-0.022826
2081	17448	46.5	0.034483
2081	17449	45.9	-0.012903
2081	17450	44.31	-0.034641
2081	17451	43.3	-0.022794
2081	17454	42.78	-0.012009
2081	17455	43.09	0.007246
2081	17456	42.4	-0.016013
2081	17457	42	-0.009434
2081	17458	42	0
2081	17461	40	-0.047619
2081	17462	40.01	0.00025
2081	17463	40.01	0
2081	17464	39.1	-0.022744
2081	17468	41.19	0.053453
2081	17469	42.9	0.041515
2081	17470	43.5	0.013986
2081	17471	43	-0.011494
2081	17472	41.69	-0.030465
2081	17475	44.02	0.055889
2081	17476	43.1	-0.0209
2081	17477	43.05	-0.00116
2081	17478	42.01	-0.024158
2081	17479	42	-0.000238
2081	17482	41.9	-0.002381
2081	17483	42.52	0.014797
2081	17484	43.98	0.034337
2081	17485	42.85	-0.025693
2081	17486	43	0.003501
2081	17489	44.2	0.027907
2081	17490	45.56	0.030769
2081	17491	45.6	0.000878
2081	17492	46.95	0.029605
2081	17493	47.2	0.005325
2081	17496	46.8	-0.008475
2081	17497	45.01	-0.038248
2081	17498	45.25	0.005332
2081	17499	45.33	0.001768
2081	17500	44.88	-0.009927
2081	17503	44.99	0.002451
2081	17504	45.99	0.022227
2081	17505	46.19	0.004349
2081	17506	45.15	-0.022516
2081	17507	46.38	0.027243
2081	17510	47.5	0.024148
2081	17511	47.5	0
2081	17512	48.65	0.024211
2081	17513	47	-0.033916
2081	17514	47.3	0.006383
2081	17517	47.26	-0.000846
2081	17518	46.99	-0.005713
2081	17519	48.05	0.022558
2081	17520	48.28	0.004787
2081	17521	49	0.014913
2081	17525	53.9	0.1
2081	17526	57.22	0.061596
2081	17527	58.42	0.020972
2081	17528	57.94	-0.008216
2081	17533	58.55	0.010528
2081	17534	57.4	-0.019641
2081	17535	56.7	-0.012195
2081	17538	54.63	-0.036508
2081	17539	56.08	0.026542
2081	17540	57.19	0.019793
2081	17541	57	-0.003322
2081	17542	56.95	-0.000877
2081	17545	56.8	-0.002634
2081	17546	59.61	0.049472
2081	17547	59.25	-0.006039
2081	17548	56.88	-0.04
2081	17552	56.99	0.001934
2081	17553	52	-0.087559
2081	17554	54.4	0.046154
2081	17555	54.5	0.001838
2081	17556	54.64	0.002569
2081	17559	51.5	-0.057467
2081	17560	51.65	0.002913
2081	17561	52.5	0.016457
2081	17562	51.9	-0.011429
2081	17563	49.88	-0.038921
2081	17566	53.6	0.074579
2081	17567	53.33	-0.005037
2081	17575	53.01	-0.006
2081	17576	54.11	0.020751
2081	17577	53.67	-0.008132
2081	17580	55.4	0.032234
2081	17581	56.77	0.024729
2081	17582	56.8	0.000528
2081	17583	55.8	-0.017606
2081	17584	54.84	-0.017204
2081	17587	51.51	-0.060722
2081	17588	51.02	-0.009513
2081	17589	51.88	0.016856
2081	17590	51.4	-0.009252
2081	17591	51.91	0.009922
2081	17594	53.18	0.024465
2081	17595	52.75	-0.008086
2081	17596	53	0.004739
2081	17597	52.43	-0.010755
2081	17598	52.83	0.007629
2081	17601	51.63	-0.022714
2081	17602	52.09	0.00891
2081	17603	51.98	-0.002112
2081	17604	48.4	-0.068873
2081	17605	49.83	0.029545
2081	17608	46.3	-0.070841
2081	17609	43	-0.071274
2081	17610	45.34	0.054419
2081	17611	46.3	0.021173
2081	17612	46.21	-0.001944
2081	17615	42.81	-0.073577
2081	17616	42.5	-0.007241
2081	17617	42.29	-0.004941
2081	17618	41	-0.030504
2081	17619	41.49	0.011951
2081	17622	39.5	-0.047963
2081	17623	37.17	-0.058987
2081	17624	35.81	-0.036589
2081	17625	38.4	0.072326
2081	17629	40.2	0.046875
2081	17630	40.15	-0.001244
2081	17631	38.55	-0.039851
2081	17632	38.95	0.010376
2081	17633	39.6	0.016688
2081	17636	38	-0.040404
2081	17637	38.76	0.02
2081	17638	38.31	-0.01161
2081	17639	35.8	-0.065518
2081	17643	35.4	-0.011173
2081	17644	34	-0.039548
2081	17645	36	0.058824
2081	17646	39.59	0.099722
2081	17647	39.85	0.006567
2081	17650	39.06	-0.019824
2081	17651	40	0.024066
2081	17652	43	0.075
2081	17657	45.5	0.05814
2081	17658	46.18	0.014945
2081	17659	43	-0.068861
2081	17660	28.98	0.015773
2081	17661	31	0.069703
2081	17664	30.99	-0.000323
2081	17665	30	-0.031946
2081	17666	30.38	0.012667
2081	17667	31.5	0.036866
2081	17668	31.88	0.012063
2081	17671	30.63	-0.03921
2081	17672	29	-0.053216
2081	17673	29.48	0.016552
2081	17674	28.53	-0.032225
2081	17675	28	-0.018577
2081	17678	27.01	-0.035357
2081	17679	27.45	0.01629
2081	17680	28.01	0.020401
2081	17681	27.16	-0.030346
2081	17682	29.38	0.081738
2081	17685	29.96	0.019741
2081	17686	29.08	-0.029372
2081	17687	29.21	0.00447
2081	17688	29.3	0.003081
2081	17689	29	-0.010239
2081	17693	26.1	-0.1
2081	17694	25.99	-0.004215
2081	17695	25.88	-0.004232
2081	17696	25.72	-0.006182
2081	17699	25.5	-0.008554
2081	17700	25.35	-0.005882
2081	17701	26.43	0.042604
2081	17702	24.54	-0.07151
2081	17703	25	0.018745
2081	17706	24.1	-0.036
2081	17707	25	0.037344
2081	17708	26.17	0.0468
2081	17709	26.71	0.020634
2081	17710	24.8	-0.071509
2081	17713	25.32	0.020968
2081	17714	25.41	0.003555
2081	17715	25.5	0.003542
2081	17716	26.92	0.055686
2081	17717	26.5	-0.015602
2081	17720	27.6	0.041509
2081	17721	27.49	-0.003986
2081	17722	28	0.018552
2081	17723	27.29	-0.025357
2081	17724	26	-0.04727
2081	17727	25.91	-0.003462
2081	17728	25.43	-0.018526
2081	17729	25.07	-0.014157
2081	17730	25	-0.002792
2081	17731	25.98	0.0392
2081	17734	26.7	0.027714
2081	17735	26.72	0.000749
2081	17736	26.39	-0.01235
2081	17737	26.35	-0.001516
2081	17738	26.17	-0.006831
2081	17741	26.22	0.001911
2081	17742	25.88	-0.012967
2081	17743	26.4	0.020093
2081	17744	26.09	-0.011742
2081	17745	26.18	0.00345
2081	17748	26.05	-0.004966
2081	17749	28.38	0.089443
2081	17750	27.39	-0.034884
2081	17751	26.5	-0.032494
2081	17752	25.09	-0.053208
2081	17755	23.18	-0.076126
2081	17756	23.03	-0.006471
2081	17757	23.23	0.008684
2081	17758	23.43	0.00861
2081	17759	23	-0.018353
2081	17762	22.16	-0.036522
2081	17763	22.55	0.017599
2081	17764	24.18	0.072284
2081	17765	23.6	-0.023987
2081	17766	23.6	0
2081	17769	23.53	-0.002966
2081	17770	22.16	-0.058224
2081	17772	21	-0.052347
2081	17773	20.7	-0.014286
2081	17776	19.28	-0.068599
2081	17777	19.11	-0.008817
2081	17778	19.18	0.003663
2081	17779	19.2	0.001043
2081	17780	18.51	-0.035938
2081	17783	18.17	-0.018368
2081	17784	18.1	-0.003853
2081	17785	18.1	0
2081	17786	17.89	-0.011602
2081	17787	17.89	0
2081	17791	17.26	-0.035215
2081	17792	17.34	0.004635
2081	17793	16.77	-0.032872
2081	17794	18.45	0.100179
2081	17797	18.5	0.00271
2081	17798	16.7	-0.097297
2081	17799	16.7	0
2081	17800	17.18	0.028743
2081	17801	17.84	0.038417
2081	17811	17.5	-0.019058
2081	17812	17.66	0.009143
2081	17813	17.32	-0.019253
2081	17814	16.8	-0.030023
2081	17815	15.6	-0.071429
2081	17818	15.07	-0.033974
2081	17819	14.88	-0.012608
2081	17820	14.59	-0.019489
2081	17821	13.89	-0.047978
2081	17822	14.02	0.009359
2081	17825	14.44	0.029957
2081	17826	14.5	0.004155
2081	17827	14.25	-0.017241
2081	17828	14.68	0.030175
2081	17829	15	0.021798
2081	17832	14.01	-0.066
2081	17833	14.88	0.062099
2081	17834	15.25	0.024866
2081	17835	15.12	-0.008525
2081	17836	14.7	-0.027778
2081	17839	14.8	0.006803
2081	17840	14.68	-0.008108
2081	17841	14.75	0.004768
2081	17842	14.42	-0.022373
2081	17843	15.15	0.050624
2081	17846	16.18	0.067987
2081	17847	15.77	-0.02534
2081	17848	15.99	0.013951
2081	17849	16.75	0.04753
2081	17850	17.3	0.032836
2081	17853	18.05	0.043353
2081	17854	16.5	-0.085873
2081	17855	17.7	0.072727
2081	17856	17.43	-0.015254
2081	17857	17.04	-0.022375
2081	17860	16.2	-0.049296
2081	17861	16.37	0.010494
2081	17862	16.59	0.013439
2081	17863	17.01	0.025316
2081	17864	16.91	-0.005879
2081	17867	17.25	0.020106
2081	17868	17.84	0.034203
2081	17869	18.46	0.034753
2081	17870	18.4	-0.00325
2081	17871	18.9	0.027174
2081	17874	19.52	0.032804
2081	17875	19.23	-0.014857
2081	17876	19.37	0.00728
2081	17877	18.7	-0.03459
2081	17878	18.68	-0.00107
2081	17881	18.53	-0.00803
2081	17882	18.69	0.008635
2081	17883	19.22	0.028357
2081	17884	19.5	0.014568
2081	17885	20.1	0.030769
2081	17888	21.16	0.052736
2081	17889	20.15	-0.047732
2081	17890	20.16	0.000496
2081	17891	20.06	-0.00496
2081	17892	20.15	0.004487
2081	17895	20	-0.007444
2081	17896	20.44	0.022
2081	17897	20.1	-0.016634
2081	17902	20.4	0.014925
2081	17903	20.9	0.02451
2081	17904	21.35	0.021531
2081	17905	20.81	-0.025293
2081	17906	21.83	0.049015
2081	17909	21.9	0.003207
2081	17910	21.43	-0.021461
2081	17911	21.61	0.008399
2081	17912	21.23	-0.017584
2081	17913	20.86	-0.017428
2081	17916	21.59	0.034995
2081	17917	21.5	-0.004169
2081	17918	21.23	-0.012558
2081	17919	21.31	0.003768
2081	17920	21.09	-0.010324
2081	17930	21.48	0.018492
2081	17931	21.64	0.007449
2081	17932	21.65	0.000462
2081	17933	21.28	-0.01709
2081	17934	21.87	0.027726
2081	17937	23.3	0.065386
2081	17938	24.96	0.071245
2081	17939	24.95	-0.000401
2081	17940	25	0.002004
2081	17941	25.57	0.0228
2081	17944	25.68	0.004302
2081	17945	24.5	-0.04595
2081	17946	23.83	-0.027347
2081	17947	24.3	0.019723
2081	17948	24.57	0.011111
2081	17951	25.66	0.044363
2081	17952	25.35	-0.012081
2081	17953	24.63	-0.028402
2081	17954	24.41	-0.008932
2081	17955	24.35	-0.002458
2081	17958	24.69	0.013963
2081	17959	27.16	0.100041
2081	17960	27.84	0.025037
2081	17961	28.7	0.030891
2081	17962	26.2	-0.087108
2081	17965	25.03	-0.044656
2081	17966	25.4	0.014782
2081	17967	24.4	-0.03937
2081	17968	24.4	0
2081	17969	24.73	0.013525
2081	17972	25.31	0.023453
2081	17973	25.82	0.02015
2081	17974	25.9	0.003098
2081	17975	26.44	0.020849
2081	17976	26.16	-0.01059
2081	17979	26.19	0.001147
2081	17980	26.88	0.026346
2081	17981	26.68	-0.00744
2081	17982	26.89	0.007871
2081	17983	27.34	0.016735
2081	17987	26.8	-0.019751
2081	17988	27.15	0.01306
2081	17989	28.15	0.036832
2081	17990	27.85	-0.010657
2081	17994	28.5	0.023339
2081	17995	27.99	-0.017895
2081	17996	28.45	0.016434
2081	17997	30.34	0.066432
2081	18000	31.9	0.051417
2081	18001	33.92	0.063323
2081	18002	33.59	-0.009729
2081	18003	34.1	0.015183
2081	18004	34.48	0.011144
2081	18007	34.31	-0.00493
2081	18008	33	-0.038181
2081	18009	19.68	-0.100137
2081	18010	19.5	-0.009146
2081	18011	19.01	-0.025128
2081	18014	18.41	-0.031562
2081	18015	18.73	0.017382
2081	18016	18.88	0.008009
2081	18017	18.9	0.001059
2081	18021	19.34	0.02328
2081	18022	20.4	0.054809
2081	18023	20.87	0.023039
2081	18024	20.31	-0.026833
2081	18025	19.53	-0.038405
2081	18028	18.71	-0.041987
2081	18029	19.13	0.022448
2081	18030	18.97	-0.008364
2081	18031	18.79	-0.009489
2081	18032	19.14	0.018627
2081	18035	19.38	0.012539
2081	18036	19.29	-0.004644
2081	18037	19.2	-0.004666
2081	18039	19	-0.010417
2081	18042	19.41	0.021579
2081	18043	20.32	0.046883
2081	18044	20.6	0.01378
2081	18049	20.31	-0.014078
2081	18050	19.85	-0.022649
2081	18051	19.3	-0.027708
2081	18052	19	-0.015544
2081	18053	18.76	-0.012632
2081	18056	18.7	-0.003198
2081	18057	18.8	0.005348
2081	18058	20.25	0.077128
2081	18059	19.54	-0.035062
2081	18060	19.35	-0.009724
2081	18063	19.08	-0.013953
2081	18064	18.66	-0.022013
2081	18065	18.91	0.013398
2081	18066	18.88	-0.001586
2081	18067	18.89	0.00053
2081	18070	18.69	-0.010588
2081	18071	18.57	-0.006421
2081	18072	18.69	0.006462
2081	18073	19.04	0.018727
2081	18074	18.76	-0.014706
2081	18077	18.65	-0.005864
2081	18078	18.26	-0.020912
2081	18079	18.2	-0.003286
2081	18080	18.5	0.016484
2081	18081	18.3	-0.010811
2081	18084	18.16	-0.00765
2081	18085	18.78	0.034141
2081	18086	19.19	0.021832
2081	18087	19.89	0.036477
2081	18088	20.8	0.045752
2081	18091	20.2	-0.028846
2081	18092	20.28	0.00396
2081	18093	20.47	0.009369
2081	18094	20.14	-0.016121
2081	18095	19.89	-0.012413
2081	18098	20.5	0.030669
2081	18099	19.78	-0.035122
2081	18100	19.96	0.0091
2081	18101	19.88	-0.004008
2081	18102	19.98	0.00503
2081	18105	20.43	0.022523
2081	18106	20.98	0.026921
2081	18107	21.19	0.01001
2081	18108	21.99	0.037754
2081	18109	22.65	0.030014
2081	18112	22.73	0.003532
2081	18113	23.42	0.030356
2081	18114	23	-0.017933
2081	18115	21.93	-0.046522
2081	18116	21	-0.042408
2081	18119	22.44	0.068571
2081	18120	21.77	-0.029857
2081	18121	20.9	-0.039963
2081	18122	21.1	0.009569
2081	18123	20.02	-0.051185
2081	18126	18.79	-0.061439
2081	18127	19.1	0.016498
2081	18128	17.41	-0.088482
2081	18129	18.17	0.043653
2081	18130	18.45	0.01541
2081	18133	19.05	0.03252
2081	18134	19.08	0.001575
2081	18135	19.6	0.027254
2081	18136	19.7	0.005102
2081	18137	19.05	-0.032995
2081	18140	17.15	-0.099738
2081	18141	17.4	0.014577
2081	18142	17.58	0.010345
2081	18143	18.23	0.036974
2081	18144	18.54	0.017005
2081	18147	18.9	0.019417
2081	18148	19.22	0.016931
2081	18149	19.51	0.015088
2081	18150	19.03	-0.024603
2081	18151	19.2	0.008933
2081	18154	20.2	0.052083
2081	18155	21.05	0.042079
2081	18156	20.8	-0.011876
2081	18157	21	0.009615
2081	18158	20.72	-0.013333
2081	18161	20.81	0.004344
2081	18162	20.65	-0.007689
2081	18163	20.2	-0.021792
2081	18164	19.89	-0.015347
2081	18165	19.83	-0.003017
2081	18168	18.73	-0.055472
2081	18169	19.1	0.019754
2081	18170	18.93	-0.008901
2081	18179	20.2	0.067089
2081	18182	20.13	-0.003465
2081	18183	21.25	0.055638
2081	18184	21.06	-0.008941
2081	18185	21.25	0.009022
2081	18186	20.93	-0.015059
2081	18189	21.4	0.022456
2081	18190	22.41	0.047196
2081	18191	22.54	0.005801
2081	18192	22.46	-0.003549
2081	18193	23.19	0.032502
2081	18196	23.7	0.021992
2081	18197	23.61	-0.003797
2081	18198	23.33	-0.011859
2081	18199	22.7	-0.027004
2081	18200	22.76	0.002643
2081	18203	23.07	0.01362
2081	18204	23.46	0.016905
2081	18205	24.2	0.031543
2081	18206	23.99	-0.008678
2081	18207	23.2	-0.03293
2081	18210	23.2	0
2081	18211	25.52	0.1
2081	18212	25.13	-0.015282
2081	18213	25.4	0.010744
2081	18214	26.2	0.031496
2081	18217	26.19	-0.000382
2081	18218	26.04	-0.005727
2081	18219	25.74	-0.011521
2081	18220	26.16	0.016317
2081	18221	25.93	-0.008792
2081	18224	25.8	-0.005013
2081	18225	24.21	-0.061628
2081	18226	24.86	0.026848
2081	18227	24.13	-0.029364
2081	18228	23.91	-0.009117
2081	18231	25.26	0.056462
2081	18232	27.79	0.100158
2081	18233	28.2	0.014754
2081	18234	28.15	-0.001773
2081	18235	27.36	-0.028064
2081	18238	28.53	0.042763
2081	18239	28.9	0.012969
2081	18240	28.9	0
2081	18241	30.15	0.043253
2081	18242	30.21	0.00199
2081	18245	30.45	0.007944
2081	18246	31.18	0.023974
2081	18247	30.36	-0.026299
2081	18248	29.65	-0.023386
2081	18249	29.37	-0.009444
2081	18252	28.98	-0.013279
2081	18253	29.8	0.028295
2081	18254	30.6	0.026846
2081	18256	30.8	0.006536
2081	18259	30.41	-0.012662
2081	18260	30.89	0.015784
2081	18261	30.8	-0.002914
2081	18262	30.9	0.003247
2081	18266	30.58	-0.010356
2081	18267	30.66	0.002616
2081	18268	32.34	0.054795
2081	18269	31.7	-0.01979
2081	18270	31.9	0.006309
2081	18273	33.4	0.047022
2081	18274	33.58	0.005389
2081	18275	33.58	0
2081	18276	34	0.012507
2081	18277	34.45	0.013235
2081	18280	34.1	-0.01016
2081	18281	33.35	-0.021994
2081	18282	32.3	-0.031484
2081	18283	33.08	0.024149
2081	18284	32.25	-0.025091
2081	18287	30.86	-0.043101
2081	18288	29.38	-0.047959
2081	18289	29.6	0.007488
2081	18290	30.18	0.019595
2081	18291	30.3	0.003976
2081	18294	31.31	0.033333
2081	18295	31.44	0.004152
2081	18296	31.91	0.014949
2081	18297	32.59	0.02131
2081	18298	31.84	-0.023013
2081	18301	31.83	-0.000314
2081	18302	32.15	0.010053
2081	18303	32.51	0.011198
2081	18304	32.29	-0.006767
2081	18305	32.6	0.0096
2081	18315	32.6	0
2081	18316	32.8	0.006135
2081	18317	33.3	0.015244
2081	18318	33.65	0.010511
2081	18319	34.5	0.02526
2081	18322	36.55	0.05942
2081	18323	36.6	0.001368
2081	18324	36.57	-0.00082
2081	18325	35.37	-0.032814
2081	18326	37.49	0.059938
2081	18329	38.2	0.018938
2081	18330	37.69	-0.013351
2081	18331	37.18	-0.013531
2081	18332	36	-0.031737
2081	18333	35.92	-0.002222
2081	18336	35.07	-0.023664
2081	18337	36.7	0.046478
2081	18338	37.79	0.0297
2081	18339	37.26	-0.014025
2081	18340	37.53	0.007246
2081	18343	37.42	-0.002931
2081	18344	37.16	-0.006948
2081	18345	38.38	0.032831
2081	18346	38.83	0.011725
2081	18347	42.3	0.089364
2081	18350	41.1	-0.028369
2081	18351	42.8	0.041363
2081	18352	42.75	-0.001168
2081	18353	43.14	0.009123
2081	18354	42.58	-0.012981
2081	18358	43.3	0.016909
2081	18359	45.34	0.047113
2081	18360	47	0.036612
2081	18361	48.9	0.040426
2081	18364	51.95	0.062372
2081	18365	47.18	-0.091819
2081	18366	47.3	0.002543
2081	18367	46	-0.027484
2081	18368	45.9	-0.002174
2081	18372	45.88	-0.000436
2081	18373	48.52	0.057541
2081	18374	50.99	0.050907
2081	18375	50	-0.019416
2081	18378	48	-0.04
2081	18379	46.15	-0.038542
2081	18380	30.2	-0.009836
2081	18381	27.2	-0.099338
2081	18382	27.77	0.020956
2081	18386	27.8	0.00108
2081	18387	29.25	0.052158
2081	18388	28.74	-0.017436
2081	18389	28.34	-0.013918
2081	18392	27.31	-0.036344
2081	18393	27.59	0.010253
2081	18394	26.7	-0.032258
2081	18395	27.41	0.026592
2081	18396	27.89	0.017512
2081	18399	25.8	-0.074937
2081	18400	25.77	-0.001163
2081	18401	25.7	-0.002716
2081	18402	27.2	0.058366
2081	18403	28.49	0.047426
2081	18406	29.7	0.042471
2081	18407	30.09	0.013131
2081	18408	29.7	-0.012961
2081	18409	29.7	0
2081	18410	29.5	-0.006734
2081	18413	29.31	-0.006441
2081	18414	29.98	0.022859
2081	18415	31.8	0.060707
2081	18416	31.15	-0.02044
2081	18417	32.95	0.057785
2081	18420	32.6	-0.010622
2081	18421	32.89	0.008896
2081	18422	33.06	0.005169
2081	18423	34.06	0.030248
2081	18424	33.81	-0.00734
2081	18430	32.55	-0.037267
2081	18431	30.49	-0.063287
2081	18434	32.33	0.060348
2081	18435	33.75	0.043922
2081	18436	34	0.007407
2081	18437	33.65	-0.010294
2081	18438	32.66	-0.029421
2081	18441	31.45	-0.037048
2081	18442	30.47	-0.031161
2081	18443	31.3	0.02724
2081	18444	30.85	-0.014377
2081	18445	30.3	-0.017828
2081	18448	30.51	0.006931
2081	18449	31.45	0.03081
2081	18450	31.6	0.004769
2081	18451	31.6	0
2081	18452	32.46	0.027215
2081	18455	32.71	0.007702
2081	18456	32	-0.021706
2081	18457	31.3	-0.021875
2081	18458	30.8	-0.015974
2081	18459	30.51	-0.009416
2081	18462	30.95	0.014422
2081	18463	31.38	0.013893
2081	18464	33.2	0.057999
2081	18465	33.2	0
2081	18466	32.59	-0.018373
2081	18469	33.2	0.018717
2081	18470	33.56	0.010843
2081	18471	34.17	0.018176
2081	18472	33.83	-0.00995
2081	18473	34.92	0.03222
2081	18476	36.97	0.058706
2081	18477	37	0.000811
2081	18478	38.11	0.03
2081	18479	38.59	0.012595
2081	18480	38.8	0.005442
2081	18483	38.45	-0.009021
2081	18484	36.41	-0.053056
2081	18485	37.28	0.023895
2081	18486	38.09	0.021727
2081	18487	38.5	0.010764
2081	18490	41.29	0.072468
2081	18491	42.8	0.036571
2081	18492	42.8	0
2081	18493	42.68	-0.002804
2081	18494	41.05	-0.038191
2081	18497	40.95	-0.002436
2081	18498	43	0.050061
2081	18499	43.02	0.000465
2081	18500	44.32	0.030219
2081	18501	45.35	0.02324
2081	18504	46.18	0.018302
2081	18505	46.02	-0.003465
2081	18506	44.97	-0.022816
2081	18507	46.3	0.029575
2081	18508	44.4	-0.041037
2081	18511	44.27	-0.002928
2081	18512	44.2	-0.001581
2081	18513	45.03	0.018778
2081	18514	43.8	-0.027315
2081	18515	43.86	0.00137
2081	18518	44.4	0.012312
2081	18519	45.3	0.02027
2081	18520	46.79	0.032892
2081	18521	45.6	-0.025433
2081	18522	45.98	0.008333
2081	18525	44.49	-0.032405
2081	18526	44.74	0.005619
2081	18532	47.7	0.06616
2081	18533	48.81	0.02327
2081	18534	48.01	-0.01639
2081	18535	48.48	0.00979
2081	18543	49.3	0.016914
2081	18546	47.99	-0.026572
2081	18547	47.32	-0.013961
2081	18548	45.29	-0.042899
2081	18549	43.4	-0.041731
2081	18550	42.28	-0.025806
2081	18553	41.8	-0.011353
2081	18554	43.49	0.040431
2081	18555	44.01	0.011957
2081	18556	46.35	0.05317
2081	18557	49.96	0.077886
2081	18560	54.96	0.10008
2081	18561	54.83	-0.002365
2081	18562	56.29	0.026628
2081	18563	54.4	-0.033576
2081	18564	57.2	0.051471
2081	18567	59	0.031469
2081	18568	56.86	-0.036271
2081	18569	56.7	-0.002814
2081	18570	57.58	0.01552
2081	18571	59.48	0.032998
2081	18574	61.45	0.03312
2081	18575	61.1	-0.005696
2081	18576	60.02	-0.017676
2081	18577	62.42	0.039987
2081	18578	58.67	-0.060077
2081	18581	59.45	0.013295
2081	18582	59.1	-0.005887
2081	18583	55	-0.069374
2081	18584	57.8	0.050909
2081	18585	63.55	0.099481
2081	18589	69.91	0.100079
2081	18590	72.65	0.039193
2081	18591	71.8	-0.0117
2081	18592	68.98	-0.039276
2081	18595	67.6	-0.020006
2081	18596	67.9	0.004438
2081	18597	66.42	-0.021797
2081	18598	65.28	-0.017164
2081	18599	63.78	-0.022978
2081	18602	63.9	0.001881
2081	18603	69	0.079812
2081	18604	67.8	-0.017391
2081	18605	66	-0.026549
2081	18606	67.95	0.029545
2081	18609	69.72	0.026049
2081	18610	73.39	0.052639
2081	18611	71.31	-0.028342
2081	18612	70.17	-0.015987
2081	18613	71.33	0.016531
2081	18616	71.99	0.009253
2081	18620	66.44	-0.077094
2081	18623	68	0.02348
2081	18624	66.06	-0.028529
2081	18625	65.99	-0.00106
2081	18626	66.85	0.013032
2081	18627	68.78	0.028871
2081	18631	74.2	0.078802
2081	18632	73.6	-0.008086
2081	18633	74.06	0.00625
2081	18634	70.88	-0.042938
2081	18637	69.99	-0.012556
2081	18638	67.83	-0.030862
2081	18639	68.99	0.017102
2081	18640	72.38	0.049138
2081	18641	69.68	-0.037303
2081	18645	68	-0.02411
2081	18646	72.08	0.06
2081	18647	70.9	-0.016371
2081	18648	70.21	-0.009732
2081	18651	65	-0.074206
2081	18652	65.46	0.007077
2081	18653	68	0.038802
2081	18654	65.82	-0.032059
2081	18655	64.5	-0.020055
2081	18658	62.82	-0.026047
2081	18659	63.15	0.005253
2081	18667	62.18	-0.01536
2081	18668	64.73	0.04101
2081	18669	64.68	-0.000772
2081	18672	65.38	0.010823
2081	18673	65.13	-0.003824
2081	18674	63.8	-0.020421
2081	18675	64.31	0.007994
2081	18676	61.96	-0.036542
2081	18679	61.98	0.000323
2081	18680	63.13	0.018554
2081	18681	63.28	0.002376
2081	18682	66.11	0.044722
2081	18683	66.14	0.000454
2081	18686	66	-0.002117
2081	18687	64.57	-0.021667
2081	18688	64.68	0.001704
2081	18689	62.39	-0.035405
2081	18690	62.5	0.001763
2081	18693	62.3	-0.0032
2081	18694	62.44	0.002247
2081	18695	63	0.008969
2081	18696	65.3	0.036508
2081	18697	64.95	-0.00536
2081	18700	64.3	-0.010008
2081	18701	62.88	-0.022084
2081	18702	65.58	0.042939
2081	18703	64.3	-0.019518
2081	18704	64.3	0
2081	18709	64.43	0.002022
2081	18710	66	0.024368
2081	18711	69.88	0.058788
2081	18714	68.75	-0.016171
2081	18715	67.4	-0.019636
2081	18716	65.21	-0.032493
2081	18717	41.7	-0.03784
2081	18718	42.58	0.021103
2081	18723	39.4	-0.074683
2081	18724	40.18	0.019797
2081	18725	40.7	0.012942
2081	18728	41.01	0.007617
2081	18729	39.59	-0.034626
2081	18730	40.56	0.024501
2081	18731	40.64	0.001972
2081	18732	41	0.008858
2081	18735	40.17	-0.020244
2081	18736	40.91	0.018422
2081	18737	41.83	0.022488
2081	18738	41.6	-0.005498
2081	18739	40.9	-0.016827
2081	18742	41.21	0.007579
2081	18743	41.03	-0.004368
2081	18744	40.97	-0.001462
2081	18745	38.88	-0.051013
2081	18746	39.39	0.013117
2081	18750	39.6	0.005331
2081	18751	39.21	-0.009848
2081	18752	38.51	-0.017853
2081	18753	39.52	0.026227
2081	18756	40.6	0.027328
2081	18757	40.4	-0.004926
2081	18758	40.45	0.001238
2081	18759	39.52	-0.022991
2081	18760	39.09	-0.010881
2081	18763	40	0.02328
2081	18764	40	0
2081	18765	39.9	-0.0025
2081	18766	39.5	-0.010025
2081	18767	39.43	-0.001772
2081	18770	38.95	-0.012173
2081	18771	38.42	-0.013607
2081	18772	37.12	-0.033837
2081	18773	36.63	-0.0132
2081	18774	36.13	-0.01365
2081	18777	36.04	-0.002491
2081	18778	36.67	0.017481
2081	18779	36.48	-0.005181
2081	18780	36.18	-0.008224
2081	18781	37.31	0.031233
2081	18785	37.42	0.002948
2081	18786	37.3	-0.003207
2081	18787	36.88	-0.01126
2081	18788	37.06	0.004881
2081	18791	37	-0.001619
2081	18792	37.23	0.006216
2081	18793	36.97	-0.006984
2081	18794	36.62	-0.009467
2081	18795	36.08	-0.014746
2081	18798	35.6	-0.013304
2081	18799	36.28	0.019101
2081	18800	35.98	-0.008269
2081	18801	36.85	0.02418
2081	18802	37.9	0.028494
2081	18805	39.28	0.036412
2081	18806	39.65	0.00942
2081	18807	38	-0.041614
2081	18808	40.2	0.057895
2081	18809	40	-0.004975
2081	18812	41.17	0.02925
2081	18813	42.7	0.037163
2081	18815	42.2	-0.01171
2081	18816	42.21	0.000237
2081	18819	43.6	0.032931
2081	18820	42.63	-0.022248
2081	18821	42.5	-0.003049
2081	18822	42.9	0.009412
2081	18823	43.28	0.008858
2081	18826	43.13	-0.003466
2081	18827	42.1	-0.023881
2081	18828	41.93	-0.004038
2081	18829	43.1	0.027904
2081	18830	44.8	0.039443
2081	18833	43.91	-0.019866
2081	18834	44.33	0.009565
2081	18835	45.5	0.026393
2081	18836	46.24	0.016264
2081	18837	45.1	-0.024654
2081	18840	44.5	-0.013304
2081	18841	44.9	0.008989
2081	18842	44.53	-0.008241
2081	18843	45.7	0.026274
2081	18844	45.33	-0.008096
2081	18847	45.62	0.006398
2081	18848	46.5	0.01929
2081	18849	47.8	0.027957
2081	18850	48.39	0.012343
2081	18851	48.5	0.002273
2081	18854	48.1	-0.008247
2081	18855	48.3	0.004158
2081	18856	47.41	-0.018427
2081	18857	46.3	-0.023413
2081	18858	46.13	-0.003672
2081	18861	44.9	-0.026664
2081	18862	45.29	0.008686
2081	18863	46.11	0.018106
2081	18864	46.55	0.009542
2081	18865	45.95	-0.012889
2081	18868	45.55	-0.008705
2081	18869	44.92	-0.013831
2081	18870	43.86	-0.023598
2081	18871	43.45	-0.009348
2081	18872	43.81	0.008285
2081	18875	43.7	-0.002511
2081	18876	43.12	-0.013272
2081	18877	43.5	0.008813
2081	18878	42.94	-0.012874
2081	18879	41.5	-0.033535
2081	18883	40.11	-0.033494
2081	18884	41.1	0.024682
2081	18885	41.59	0.011922
2081	18886	42.34	0.018033
2081	18889	41.9	-0.010392
2081	18890	41.6	-0.00716
2081	18891	42.67	0.025721
2081	18892	40.55	-0.049684
2081	18893	41.01	0.011344
2081	18896	39.7	-0.031943
2081	18897	39.9	0.005038
2081	18898	39.12	-0.019549
2081	18899	39	-0.003067
2081	18900	38.66	-0.008718
2081	18910	38.2	-0.011899
2081	18911	37.98	-0.005759
2081	18912	39.72	0.045814
2081	18913	40.99	0.031974
2081	18914	40.69	-0.007319
2081	18917	40.8	0.002703
2081	18918	39.8	-0.02451
2081	18919	38.68	-0.028141
2081	18920	38	-0.01758
2081	18921	37.68	-0.008421
2081	18924	38.3	0.016454
2081	18925	39.3	0.02611
2081	18926	39.67	0.009415
2081	18927	39.99	0.008067
2081	18928	40.8	0.020255
2081	18931	40.69	-0.002696
2081	18932	40.72	0.000737
2081	18933	40.95	0.005648
2081	18934	41.5	0.013431
2081	18935	41.87	0.008916
2081	18938	40.87	-0.023883
2081	18939	41.35	0.011745
2081	18940	41.19	-0.003869
2081	18941	41.18	-0.000243
2081	18942	40.6	-0.014085
2081	18945	41.18	0.014286
2081	18946	40.96	-0.005342
2081	18947	39.35	-0.039307
2081	18948	39.13	-0.005591
2081	18949	38.23	-0.023
2081	18952	37.28	-0.02485
2081	18953	37.16	-0.003219
2081	18954	37.22	0.001615
2081	18955	37.21	-0.000269
2081	18956	38.16	0.025531
2081	18959	37.8	-0.009434
2081	18960	38.96	0.030688
2081	18961	38.32	-0.016427
2081	18962	38.92	0.015658
2081	18963	38.29	-0.016187
2081	18966	38.22	-0.001828
2081	18967	38.19	-0.000785
2081	18968	38.4	0.005499
2081	18969	38.45	0.001302
2081	18970	38.39	-0.00156
2081	18973	38	-0.010159
2081	18974	37.8	-0.005263
2081	18975	37.37	-0.011376
2081	18976	36.5	-0.023281
2081	18977	37.25	0.020548
2081	18980	37.46	0.005638
2081	18981	37.55	0.002403
2081	18983	37.55	0
2081	18984	37.62	0.001864
2081	18987	37.3	-0.008506
2081	18988	36.03	-0.034048
2081	18989	34.68	-0.037469
2081	18990	34.03	-0.018743
2081	18991	35.29	0.037026
2081	18996	34.73	-0.015869
2081	18997	31.78	-0.084941
2081	18998	31.2	-0.01825
2081	19001	32.1	0.028846
2081	19002	34.6	0.077882
2081	19003	34.77	0.004913
2081	19004	35.01	0.006903
2081	19005	33.8	-0.034562
2081	19008	32	-0.053254
2081	19009	34.4	0.075
2081	19010	33.2	-0.034884
2081	19011	34.01	0.024398
2081	19012	35.35	0.0394
2081	19022	35.49	0.00396
2081	19023	35.46	-0.000845
2081	19024	35.1	-0.010152
2081	19025	35.5	0.011396
2081	19026	37.07	0.044225
2081	19029	37.67	0.016186
2081	19030	38.59	0.024423
2081	19031	39	0.010625
2081	19032	37.97	-0.02641
2081	19033	38.43	0.012115
2081	19036	38.5	0.001821
2081	19037	38.3	-0.005195
2081	19038	38.37	0.001828
2081	19039	38.6	0.005994
2081	19040	37.9	-0.018135
2081	19043	37.94	0.001055
2081	19044	38	0.001581
2081	19045	40.72	0.071579
2081	19046	41.16	0.010806
2081	19047	42.3	0.027697
2081	19050	42.8	0.01182
2081	19051	41.2	-0.037383
2081	19052	40.4	-0.019417
2081	19053	40.52	0.00297
2081	19054	41.32	0.019743
2081	19057	40.52	-0.019361
2081	19058	39.83	-0.017029
2081	19059	39.53	-0.007532
2081	19060	40.12	0.014925
2081	19061	40.2	0.001994
2081	19064	41.3	0.027363
2081	19065	42.5	0.029056
2081	19066	42.1	-0.009412
2081	19067	42.52	0.009976
2081	19068	43.55	0.024224
2081	19071	42.91	-0.014696
2081	19072	41.8	-0.025868
2081	19073	40.97	-0.019856
2081	19074	41.28	0.007567
2081	19075	40.9	-0.009205
2081	19078	41.73	0.020293
2081	19079	41.61	-0.002876
2081	19080	39.5	-0.050709
2081	19081	40.02	0.013165
2081	19082	39.13	-0.022239
2081	19088	40.78	0.042167
2081	19089	42	0.029917
2081	19092	42.04	0.000952
2081	19093	42.22	0.004282
2081	19094	42.8	0.013738
2081	19095	43.2	0.009346
2081	19096	42.73	-0.01088
2081	19099	42.78	0.00117
2081	19100	42.65	-0.003039
2081	19101	43.89	0.029074
2081	19102	43.47	-0.009569
2081	19103	42.4	-0.024615
2081	19106	42.39	-0.000236
2081	19107	41.9	-0.011559
2081	19108	41.88	-0.000477
2081	19109	41.67	-0.005014
2081	19110	41.15	-0.012479
2081	19115	42.6	0.035237
2081	19116	42.97	0.008685
2081	19117	42.19	-0.018152
2081	19120	43.45	0.029865
2081	19122	44.8	0.03107
2081	19123	45.5	0.015625
2081	19124	44.58	-0.02022
2081	19127	45.5	0.020637
2081	19128	45	-0.010989
2081	19129	44.26	-0.016444
2081	19130	44.7	0.009941
2081	19131	44.98	0.006264
2081	19134	45.61	0.014006
2081	19135	30.85	0.019161
2081	19136	32.2	0.04376
2081	19137	32.05	-0.004658
2081	19138	31.8	-0.0078
2081	19141	33.87	0.065094
2081	19142	35.5	0.048125
2081	19143	36	0.014085
2081	19144	36.48	0.013333
2081	19145	35.95	-0.014529
2081	19148	35.4	-0.015299
2081	19149	34.85	-0.015537
2081	19150	34.87	0.000574
2081	19151	35.1	0.006596
2081	19152	35.3	0.005698
2081	19155	37.61	0.065439
2081	19156	37.97	0.009572
2081	19157	38.5	0.013958
2081	19158	38.41	-0.002338
2081	19159	38.48	0.001822
2081	19162	40.15	0.043399
2081	19163	39.49	-0.016438
2081	19164	38.38	-0.028108
2081	19165	37.59	-0.020584
2081	19169	37.65	0.001596
2081	19170	38	0.009296
2081	19171	38.67	0.017632
2081	19172	38	-0.017326
2081	19173	38	0
2081	19176	38.81	0.021316
2081	19177	38.98	0.00438
2081	19178	37.92	-0.027193
2081	19179	36.9	-0.026899
2081	19180	38.76	0.050407
2081	19183	39.53	0.019866
2081	19184	39.58	0.001265
2081	19185	39.91	0.008338
2081	19186	41.5	0.03984
2081	19187	41.65	0.003614
2081	19190	40.45	-0.028812
2081	19191	39.77	-0.016811
2081	19192	38.49	-0.032185
2081	19193	38.03	-0.011951
2081	19194	37.8	-0.006048
2081	19197	36.22	-0.041799
2081	19198	37.55	0.03672
2081	19199	36.78	-0.020506
2081	19200	38.18	0.038064
2081	19201	37.88	-0.007858
2081	19204	37.85	-0.000792
2081	19205	38.75	0.023778
2081	19206	38.71	-0.001032
2081	19207	37.76	-0.024541
2081	19208	37.85	0.002383
2081	19211	39.1	0.033025
2081	19212	41.25	0.054987
2081	19213	41.07	-0.004364
2081	19214	42.55	0.036036
2081	19215	42.62	0.001645
2081	19218	41.5	-0.026279
2081	19219	40.83	-0.016145
2081	19220	41.3	0.011511
2081	19221	42.25	0.023002
2081	19222	41.99	-0.006154
2081	19225	40.82	-0.027864
2081	19226	38.25	-0.062959
2081	19227	38.17	-0.002092
2081	19228	37.9	-0.007074
2081	19229	36.94	-0.02533
2081	19232	36.4	-0.014618
2081	19233	37.32	0.025275
2081	19234	37.76	0.01179
2081	19235	35.87	-0.050053
2081	19236	35.99	0.003345
2081	19239	37.65	0.046124
2081	19240	36.9	-0.01992
2081	19241	36.93	0.000813
2081	19242	38.06	0.030598
2081	19243	38.99	0.024435
2081	19246	39.09	0.002565
2081	19247	39	-0.002302
2081	19248	38.43	-0.014615
2081	19249	38.2	-0.005985
2081	19250	37.52	-0.017801
2081	19253	35.9	-0.043177
2081	19254	35.93	0.000836
2081	19255	35.9	-0.000835
2081	19256	35.75	-0.004178
2081	19257	36	0.006993
2081	19260	36.02	0.000556
2081	19261	35.68	-0.009439
2081	19262	34.93	-0.02102
2081	19263	35.78	0.024334
2081	19264	37	0.034097
2081	19274	36.55	-0.012162
2081	19275	38.12	0.042955
2081	19276	38.25	0.00341
2081	19277	37.1	-0.030065
2081	19278	36.97	-0.003504
2081	19281	35.99	-0.026508
2081	19282	36.77	0.021673
2081	19283	37.31	0.014686
2081	19284	37.87	0.015009
2081	19285	38.4	0.013995
2081	19288	38.07	-0.008594
2081	19289	36.6	-0.038613
2081	19290	36.63	0.00082
2081	19291	35.56	-0.029211
2081	19292	35.5	-0.001687
2081	19295	36.04	0.015211
2081	19296	36	-0.00111
2081	19297	36.13	0.003611
2081	19298	36.59	0.012732
2081	19299	36.57	-0.000547
2081	19302	35.63	-0.025704
2081	19303	35	-0.017682
2081	19304	35.04	0.001143
2081	19305	34.73	-0.008847
2081	19306	33.5	-0.035416
2081	19309	33.5	0
2081	19310	33.93	0.012836
2081	19311	34.26	0.009726
2081	19312	34.04	-0.006421
2081	19317	34.12	0.00235
2081	19318	34.26	0.004103
2081	19319	33.08	-0.034442
2081	19320	32.8	-0.008464
2081	19323	32	-0.02439
2081	19324	31.96	-0.00125
2081	19325	32.48	0.01627
2081	19326	32.05	-0.013239
2081	19327	33.1	0.032761
2081	19330	34.5	0.042296
2081	19331	35.2	0.02029
2081	19332	36.1	0.025568
2081	19333	36.01	-0.002493
2081	19334	35.85	-0.004443
2081	19337	36.7	0.02371
2081	19338	37.05	0.009537
2081	19339	36.7	-0.009447
2081	19340	37.1	0.010899
2081	19341	38.75	0.044474
2081	19344	37.9	-0.021935
2081	19345	37.9	0
2081	19346	37.57	-0.008707
2081	19347	38.28	0.018898
2081	19348	39.07	0.020637
2081	19351	38.7	-0.00947
2081	19352	39.75	0.027132
2081	19353	41.7	0.049057
2081	19354	41.51	-0.004556
2081	19355	42.12	0.014695
2081	19358	44.02	0.045109
2081	19362	41.79	-0.050659
2081	19365	41	-0.018904
2081	19366	40.5	-0.012195
2081	19367	41.17	0.016543
2081	19368	41.24	0.0017
2081	19369	40.38	-0.020854
2081	19372	43.01	0.065131
2081	19373	42.4	-0.014183
2081	19374	42.55	0.003538
2081	19380	42.61	0.00141
2081	19381	41.8	-0.01901
2081	19382	41.2	-0.014354
2081	19383	42.65	0.035194
2081	19386	43.01	0.008441
2081	19387	42.88	-0.003023
2081	19388	40.95	-0.045009
2081	19389	39.2	-0.042735
2081	19390	40	0.020408
2081	19393	39.2	-0.02
2081	19394	39.28	0.002041
2081	19395	39.8	0.013238
2081	19396	40.66	0.021608
2081	19397	41.68	0.025086
2081	19407	41.3	-0.009117
2081	19408	40.03	-0.030751
2081	19409	41.11	0.02698
2081	19410	41.59	0.011676
2081	19411	40.68	-0.02188
2081	19414	39.77	-0.02237
2081	19415	39.2	-0.014332
2081	19416	39.3	0.002551
2081	19417	40.19	0.022646
2081	19418	39.81	-0.009455
2081	19421	36.99	-0.070836
2081	19422	38.32	0.035956
2081	19423	37.53	-0.020616
2081	19424	38	0.012523
2081	19425	37.66	-0.008947
2081	19428	38.45	0.020977
2081	19429	37.8	-0.016905
2081	19430	37.41	-0.010317
2081	19431	39.05	0.043839
2081	19432	38.29	-0.019462
2081	19435	34.8	-0.091147
2081	19436	35.61	0.023276
2081	19437	37.68	0.05813
2081	19438	37.26	-0.011146
2081	19439	37.12	-0.003757
2081	19442	36.15	-0.026131
2081	19443	36.3	0.004149
2081	19444	35.96	-0.009366
2081	19445	34.88	-0.030033
2081	19446	34.7	-0.005161
2081	19449	35.39	0.019885
2081	19450	35	-0.01102
2081	19451	35	0
2081	19456	35.43	0.012286
2081	19457	36.74	0.036974
2081	19458	36.88	0.003811
2081	19459	38.1	0.03308
2081	19460	37.9	-0.005249
2081	19463	38.29	0.01029
2081	19464	38.82	0.013842
2081	19465	40.17	0.034776
2081	19466	39.9	-0.006721
2081	19467	40.17	0.006767
2081	19470	39.5	-0.016679
2081	19471	38.1	-0.035443
2081	19472	39.8	0.044619
2081	19473	40.09	0.007286
2081	19474	39.28	-0.020205
2081	19480	38.89	-0.009929
2081	19481	40	0.028542
2081	19484	41.18	0.0295
2081	19485	40.72	-0.01117
2081	19486	40.8	0.001965
2081	19487	40.15	-0.015931
2081	19488	39.97	-0.004483
2081	19491	40.32	0.008757
2081	19492	39.36	-0.02381
2081	19493	38.81	-0.013974
2081	19494	39.7	0.022932
2081	19495	42.75	0.076826
2081	19498	45.02	0.053099
2081	19499	45.88	0.019103
2081	19500	44.96	-0.020052
2081	19501	46.69	0.038479
2081	19502	46.61	-0.001713
2081	19505	48.08	0.031538
2081	19506	47.25	-0.017263
2081	19507	32.1	0.023271
2081	19508	32.03	-0.002181
2081	19509	29.84	-0.068373
2081	19512	30.06	0.007373
2081	19513	29.56	-0.016633
2081	19514	29.73	0.005751
2081	19515	29.1	-0.021191
2081	19516	27.95	-0.039519
2081	19522	28.32	0.013238
2081	19523	29.34	0.036017
2081	19526	28.7	-0.021813
2081	19527	28.73	0.001045
2081	19528	29.18	0.015663
2081	19529	28.45	-0.025017
2081	19530	28.06	-0.013708
2081	19533	26.2	-0.066287
2081	19534	26.07	-0.004962
2081	19535	26.13	0.002301
2081	19536	27.07	0.035974
2081	19537	28.47	0.051718
2081	19540	29.41	0.033017
2081	19541	29.55	0.00476
2081	19542	29.1	-0.015228
2081	19543	30	0.030928
2081	19544	31.39	0.046333
2081	19547	29.5	-0.06021
2081	19548	28.59	-0.030847
2081	19549	29.25	0.023085
2081	19550	30.6	0.046154
2081	19551	30.01	-0.019281
2081	19554	30.76	0.024992
2081	19555	29.91	-0.027633
2081	19556	29.26	-0.021732
2081	19557	28.51	-0.025632
2081	19558	27.15	-0.047703
2081	19561	24.44	-0.099816
2081	19568	23.14	-0.053191
2081	19569	23.08	-0.002593
2081	19570	23.45	0.016031
2081	19571	25.26	0.077186
2081	19572	26.94	0.066508
2081	19575	26.4	-0.020045
2081	19576	26.16	-0.009091
2081	19577	26.12	-0.001529
2081	19578	25.99	-0.004977
2081	19579	25.25	-0.028472
2081	19582	26.23	0.038812
2081	19583	26.16	-0.002669
2081	19584	26.03	-0.004969
2081	19585	25.22	-0.031118
2081	19586	24.4	-0.032514
2081	19589	24.55	0.006148
2081	19590	24.91	0.014664
2081	19591	24.8	-0.004416
2081	19592	24.8	0
2081	19593	24.48	-0.012903
2081	19596	24.84	0.014706
2081	19597	26.35	0.060789
2081	19598	25.77	-0.022011
2081	19599	25.22	-0.021343
2081	19600	25.09	-0.005155
2081	19603	25.97	0.035074
2081	19604	26.19	0.008471
2081	19605	26	-0.007255
2081	19606	25.48	-0.02
2081	19607	25.66	0.007064
2081	19610	26.2	0.021044
2081	19611	25.77	-0.016412
2081	19612	25.74	-0.001164
2081	19613	25.27	-0.01826
2081	19614	25.28	0.000396
2081	19617	25.16	-0.004747
2081	19618	24.68	-0.019078
2081	19619	24.2	-0.019449
2081	19624	24.21	0.000413
2081	19625	24.13	-0.003304
2081	19626	23.39	-0.030667
2081	19627	22.75	-0.027362
2081	19628	22.44	-0.013626
2081	19631	21.92	-0.023173
2081	19639	22.52	0.027372
2081	19640	22.37	-0.006661
2081	19641	22.88	0.022798
2081	19642	22.72	-0.006993
2081	19645	23.61	0.039173
2081	19646	23	-0.025837
2081	19647	21.95	-0.045652
2081	19648	22.1	0.006834
2081	19649	21.24	-0.038914
2081	19652	21.4	0.007533
2081	19653	22.4	0.046729
2081	19654	22.93	0.023661
2081	19655	22.12	-0.035325
2081	19656	21.19	-0.042043
2081	19659	20.81	-0.017933
2081	19660	20.25	-0.02691
2081	19661	20.51	0.01284
2081	19662	20.81	0.014627
2081	19663	20.77	-0.001922
2081	19666	21.28	0.024555
2081	19667	21.35	0.003289
2081	19668	20.84	-0.023888
2081	19669	20.16	-0.03263
2081	19670	20.18	0.000992
2081	19673	20.43	0.012389
2081	19674	20.22	-0.010279
2081	19675	20.17	-0.002473
2081	19676	20.26	0.004462
2081	19677	20.88	0.030602
2081	19680	21.13	0.011973
2081	19681	20.95	-0.008519
2081	19682	21.03	0.003819
2081	19683	20.6	-0.020447
2081	19684	20.91	0.015049
2081	19687	21.07	0.007652
2081	19688	20.91	-0.007594
2081	19689	21.04	0.006217
2081	19690	22.51	0.069867
2081	19691	23.06	0.024434
2081	19694	23	-0.002602
2081	19695	24.05	0.045652
2081	19696	25.28	0.051143
2081	19697	24.75	-0.020965
2081	19698	24.83	0.003232
2081	19701	24.3	-0.021345
2081	19702	24.22	-0.003292
2081	19703	23.9	-0.013212
2081	19704	24.51	0.025523
2081	19705	24.54	0.001224
2081	19708	24.66	0.00489
2081	19709	23.62	-0.042174
2081	19710	22.92	-0.029636
2081	19711	22.71	-0.009162
2081	19712	21.91	-0.035227
2081	19715	21.99	0.003651
2081	19716	22.06	0.003183
2081	19717	22.51	0.020399
2081	19718	21.47	-0.046202
2081	19719	21.95	0.022357
2081	19722	21.85	-0.004556
2081	19723	21.98	0.00595
2081	19725	22.15	0.007734
2081	19726	21.8	-0.015801
2081	19729	20.66	-0.052294
2081	19730	20.4	-0.012585
2081	19731	20.37	-0.001471
2081	19732	20.16	-0.010309
2081	19733	19.52	-0.031746
2081	19736	19.75	0.011783
2081	19737	19.28	-0.023797
2081	19738	19.28	0
2081	19739	19.59	0.016079
2081	19740	20.33	0.037774
2081	19743	20.42	0.004427
2081	19744	20.63	0.010284
2081	19745	21.33	0.033931
2081	19746	21.09	-0.011252
2081	19747	21.33	0.01138
2081	19750	19.78	-0.072668
2081	19751	19.13	-0.032861
2081	19752	19	-0.006796
2081	19753	19.1	0.005263
2081	19761	18.66	-0.023037
2081	19764	19.46	0.042872
2081	19765	19.44	-0.001028
2081	19766	20.56	0.057613
2081	19767	19.91	-0.031615
2081	19768	20.1	0.009543
2081	19771	21.23	0.056219
2081	19772	22.07	0.039567
2081	19773	22.22	0.006797
2081	19774	21.36	-0.038704
2081	19775	20.83	-0.024813
2081	19778	19.21	-0.077772
2081	19779	19.06	-0.007808
2081	19780	19.01	-0.002623
2081	19781	18.41	-0.031562
2081	19782	18.64	0.012493
2081	19785	18.49	-0.008047
2081	19786	18.2	-0.015684
2081	19787	18.6	0.021978
2081	19788	18.62	0.001075
2081	19789	18.39	-0.012352
2081	19792	17.28	-0.060359
2081	19793	17.06	-0.012731
2081	19794	17.42	0.021102
2081	19795	17.71	0.016648
2081	19796	17.48	-0.012987
2081	19799	18.19	0.040618
2081	19800	18.32	0.007147
2081	19801	17.75	-0.031114
2081	19802	17.3	-0.025352
2081	19803	18.63	0.076879
2081	19806	18.47	-0.008588
2081	19807	19.07	0.032485
2081	19808	18.61	-0.024122
2081	19809	18.26	-0.018807
2081	19810	18.18	-0.004381
2081	19813	18.02	-0.008801
2081	19814	18.69	0.037181
2081	19815	18.81	0.006421
2081	19816	18.7	-0.005848
2081	19842	17.59	-0.059358
2081	19843	18.29	0.039795
2081	19848	18.78	0.026791
2081	19849	18.7	-0.00426
2081	19850	18.19	-0.027273
2081	19851	17.97	-0.012095
2081	19852	17.3	-0.037284
2081	19855	17.61	0.017919
2081	19856	17.78	0.009654
2081	19857	17.75	-0.001687
2081	19858	17.44	-0.017465
2081	19859	17.24	-0.011468
2081	19862	16.99	-0.014501
2081	19863	17.25	0.015303
2081	19864	17.58	0.01913
2081	19865	17.36	-0.012514
2081	19866	17.4	0.002304
2081	19869	17.9	0.028736
2081	19870	17.71	-0.010615
2081	19871	17.94	0.012987
2081	19872	17.54	-0.022297
2081	19873	17.47	-0.003991
2081	19877	17.35	-0.006869
2081	19878	17.1	-0.014409
2081	19879	17.65	0.032164
2081	19880	18.21	0.031728
2081	19883	18.76	0.030203
2081	19884	18.47	-0.015458
2081	19885	18.48	0.000541
2081	19886	18.23	-0.013528
2081	19887	18.39	0.008777
2081	19890	12.12	-0.000824
2081	19891	12.69	0.04703
2081	19892	13.2	0.040189
2081	19893	12.95	-0.018939
2081	19894	13.08	0.010039
2081	19897	12.98	-0.007645
2081	19898	13.1	0.009245
2081	19899	12.94	-0.012214
2081	19900	13.64	0.054096
2081	19901	13.97	0.024194
2081	19904	14.16	0.013601
2081	19905	14.17	0.000706
2081	19906	14.43	0.018349
2081	19907	14.28	-0.010395
2081	19908	14.18	-0.007003
2081	19911	14.11	-0.004937
2081	19912	14.6	0.034727
2081	19913	14.13	-0.032192
2081	19914	14.19	0.004246
2081	19915	14.19	0
2081	19918	13.98	-0.014799
2081	19919	13.59	-0.027897
2081	19920	13.74	0.011038
2081	19921	13.48	-0.018923
2081	19922	13.54	0.004451
2081	19925	13.24	-0.022157
2081	19926	13.84	0.045317
2081	19927	14.18	0.024566
2081	19928	14.6	0.029619
2081	19929	14.8	0.013699
2081	19932	14.73	-0.00473
2081	19933	15.02	0.019688
2081	19934	15	-0.001332
2081	19935	14.85	-0.01
2081	19936	14.92	0.004714
2081	19939	15.3	0.025469
2081	19940	15.1	-0.013072
2081	19941	14.94	-0.010596
2081	19942	14.7	-0.016064
2081	19943	14.79	0.006122
2081	19946	15.06	0.018256
2081	19947	14.84	-0.014608
2081	19948	15.12	0.018868
2081	19949	14.97	-0.009921
2081	19950	15.2	0.015364
2081	19953	16	0.052632
2081	19954	16.69	0.043125
2081	19955	16.47	-0.013182
2081	19956	16.67	0.012143
2081	19957	17	0.019796
2081	19960	17.03	0.001765
2081	19961	16.81	-0.012918
2081	19962	16.82	0.000595
2081	19963	16.64	-0.010702
2081	19964	16.65	0.000601
2081	19967	17.52	0.052252
2081	19968	17.78	0.01484
2081	19969	17.64	-0.007874
2081	19970	18.3	0.037415
2081	19971	18.81	0.027869
2081	19975	18.97	0.008506
2081	19976	18.75	-0.011597
2081	19977	18.2	-0.029333
2081	19978	18.2	0
2081	19981	18.37	0.009341
2081	19982	17.45	-0.050082
2081	19983	17.52	0.004011
2081	19984	17.45	-0.003995
2081	19985	17.61	0.009169
2081	19988	18.24	0.035775
2081	19989	18.48	0.013158
2081	19990	18.5	0.001082
2081	19991	19.39	0.048108
2081	19992	19.72	0.017019
2081	19995	19.43	-0.014706
2081	19996	19.37	-0.003088
2081	20004	19.36	-0.000516
2081	20005	19.15	-0.010847
2081	20006	18.62	-0.027676
2081	20009	18.21	-0.022019
2081	20010	18.55	0.018671
2081	20011	18.37	-0.009704
2081	20012	18.18	-0.010343
2081	20013	17.5	-0.037404
2081	20016	18.29	0.045143
2081	20017	18.22	-0.003827
2081	20018	17.92	-0.016465
2081	20019	17.4	-0.029018
2081	20020	18.07	0.038506
2081	20023	18.38	0.017156
2081	20024	18.58	0.010881
2081	20025	18.28	-0.016146
2081	20026	18.13	-0.008206
2081	20027	17.69	-0.024269
2081	20030	17.68	-0.000565
2081	20031	17.96	0.015837
2081	20032	17.81	-0.008352
2081	20033	17.95	0.007861
2081	20034	17.52	-0.023955
2081	20037	17.91	0.02226
2081	20038	16.9	-0.056393
2081	20039	17.35	0.026627
2081	20040	17.1	-0.014409
2081	20041	16.83	-0.015789
2081	20044	16.99	0.009507
2081	20045	16.86	-0.007652
2081	20046	17.2	0.020166
2081	20047	17.08	-0.006977
2081	20048	17.46	0.022248
2081	20051	18.6	0.065292
2081	20052	18.99	0.020968
2081	20053	18.69	-0.015798
2081	20054	18.41	-0.014981
2081	20055	17.91	-0.027159
2081	20058	18.16	0.013959
2081	20059	18.2	0.002203
2081	20060	18.24	0.002198
2081	20061	18.61	0.020285
2081	20062	17.75	-0.046212
2081	20065	17.34	-0.023099
2081	20066	16.05	-0.074394
2081	20067	17.05	0.062305
2081	20068	17.2	0.008798
2081	20069	17.41	0.012209
2081	20072	17.86	0.025847
2081	20073	18.01	0.008399
2081	20074	17.48	-0.029428
2081	20075	17.11	-0.021167
2081	20076	17.15	0.002338
2081	20079	16.98	-0.009913
2081	20080	16.65	-0.019435
2081	20081	16.42	-0.013814
2081	20082	16.68	0.015834
2081	20083	17.22	0.032374
2081	20086	16.69	-0.030778
2081	20087	16.3	-0.023367
2081	20088	16.8	0.030675
2081	20093	18.48	0.1
2081	20094	19.46	0.05303
2081	20095	19.15	-0.01593
2081	20096	19	-0.007833
2081	20097	18.53	-0.024737
2081	20100	18.7	0.009174
2081	20101	20.57	0.1
2081	20102	20.12	-0.021877
2081	20103	20.88	0.037773
2081	20104	22.56	0.08046
2081	20107	23.19	0.027926
2081	20108	23.63	0.018974
2081	20109	23.45	-0.007617
2081	20110	23.6	0.006397
2081	20111	23.6	0
2081	20114	25.1	0.063559
2081	20115	24.91	-0.00757
2081	20116	24.31	-0.024087
2081	20117	24.08	-0.009461
2081	20118	22.73	-0.056063
2081	20121	22.76	0.00132
2081	20122	24.65	0.08304
2081	20123	24.91	0.010548
2081	20124	24.02	-0.035729
2081	20125	23.4	-0.025812
2081	20128	24.79	0.059402
2081	20129	25	0.008471
2081	20130	25.65	0.026
2081	20131	25.81	0.006238
2081	20132	25.81	0
2081	20135	26.83	0.03952
2081	20136	28.99	0.080507
2081	20144	28.76	-0.007934
2081	20145	29.45	0.023992
2081	20146	28.74	-0.024109
2081	20149	28.37	-0.012874
2081	20150	27.55	-0.028904
2081	20151	26.74	-0.029401
2081	20152	26.8	0.002244
2081	20153	26.2	-0.022388
2081	20156	26.45	0.009542
2081	20157	27.62	0.044234
2081	20158	26.56	-0.038378
2081	20159	26.41	-0.005648
2081	20160	26.71	0.011359
2081	20163	29.05	0.087608
2081	20164	28.45	-0.020654
2081	20165	28.73	0.009842
2081	20166	28.12	-0.021232
2081	20167	27.92	-0.007112
2081	20170	28.96	0.037249
2081	20171	29.9	0.032459
2081	20172	32.89	0.1
2081	20173	32.19	-0.021283
2081	20174	35.4	0.09972
2081	20177	35	-0.011299
2081	20178	35.17	0.004857
2081	20179	35.9	0.020756
2081	20180	34.4	-0.041783
2081	20181	33.96	-0.012791
2081	20185	34.26	0.008834
2081	20186	32.85	-0.041156
2081	20187	33.23	0.011568
2081	20188	34.3	0.0322
2081	20191	33.33	-0.02828
2081	20192	32.38	-0.028503
2081	20193	32.84	0.014206
2081	20194	32.38	-0.014007
2081	20195	32.3	-0.002471
2081	20198	31.2	-0.034056
2081	20199	31.89	0.022115
[truncated: 1,309 more rows]

## Sheet: 002098
stkcd	date	price	rit
2098	17157	10.77	1.01308
2098	17160	11.85	0.100279
2098	17161	12.14	0.024473
2098	17162	11.29	-0.070016
2098	17163	12.42	0.100089
2098	17164	11.9	-0.041868
2098	17170	11.36	-0.045378
2098	17171	11.5	0.012324
2098	17174	11.93	0.037391
2098	17175	12.67	0.062028
2098	17176	12.88	0.016575
2098	17177	12.43	-0.034938
2098	17178	11.95	-0.038616
2098	17181	12.88	0.077824
2098	17182	13.12	0.018634
2098	17183	13.4	0.021341
2098	17184	13.6	0.014925
2098	17185	13.88	0.020588
2098	17188	14.71	0.059798
2098	17189	14.4	-0.021074
2098	17190	15.26	0.059722
2098	17191	15.06	-0.013106
2098	17195	16.57	0.100266
2098	17196	17	0.025951
2098	17197	16.5	-0.029412
2098	17198	17.08	0.035152
2098	17199	17	-0.004684
2098	17202	16.03	-0.057059
2098	17203	16.5	0.02932
2098	17204	16.61	0.006667
2098	17205	16.79	0.010837
2098	17206	16.27	-0.030971
2098	17209	16.66	0.02397
2098	17210	17.8	0.068427
2098	17211	17.71	-0.005056
2098	17212	17.81	0.005647
2098	17213	17.47	-0.01909
2098	17223	17.2	-0.015455
2098	17224	15.48	-0.1
2098	17225	15.95	0.030362
2098	17226	14.78	-0.073354
2098	17227	15.01	0.015562
2098	17230	15.34	0.021985
2098	17231	15.4	0.003911
2098	17232	15.75	0.022727
2098	17233	15.94	0.012063
2098	17237	15.54	-0.025094
2098	17238	15.35	-0.012227
2098	17239	14.95	-0.026059
2098	17240	15.26	0.020736
2098	17241	15.92	0.04325
2098	17244	15.7	-0.013819
2098	17245	15.83	0.00828
2098	17246	16.16	0.020846
2098	17247	16	-0.009901
2098	17248	15.92	-0.005
2098	17251	16.47	0.034548
2098	17252	16.65	0.010929
2098	17253	16.4	-0.015015
2098	17254	16.76	0.021951
2098	17255	17.27	0.03043
2098	17258	17.28	0.000579
2098	17259	17.11	-0.009838
2098	17260	17.1	-0.000584
2098	17261	17.5	0.023392
2098	17262	17.11	-0.022286
2098	17265	17.14	0.001753
2098	17266	17.64	0.029172
2098	17267	17.24	-0.022676
2098	17268	17.35	0.006381
2098	17269	16.85	-0.028818
2098	17272	17.74	0.052819
2098	17273	17.38	-0.020293
2098	17274	18.75	0.078826
2098	17275	17.38	-0.073067
2098	17276	18.45	0.061565
2098	17279	19.22	0.041734
2098	17280	19.36	0.007284
2098	17281	18.74	-0.032025
2098	17282	18.76	0.001067
2098	17283	18.25	-0.027186
2098	17286	17.92	-0.018082
2098	17295	17.49	-0.023996
2098	17296	17.81	0.018296
2098	17297	18.05	0.013476
2098	17300	18.38	0.018283
2098	17301	19	0.033732
2098	17302	19.42	0.022105
2098	17303	19.73	0.015963
2098	17304	19.5	-0.011657
2098	17307	19.3	-0.010256
2098	17308	20.71	0.073057
2098	17309	21.1	0.018831
2098	17310	20.76	-0.016114
2098	17311	21.5	0.035645
2098	17314	21.86	0.016744
2098	17315	22.2	0.015554
2098	17316	21.72	-0.021622
2098	17317	22.9	0.054328
2098	17318	23.15	0.010917
2098	17321	22	-0.049676
2098	17322	22.08	0.003636
2098	17323	23.6	0.068841
2098	17324	24.6	0.042373
2098	17325	23.75	-0.034553
2098	17328	25.31	0.065684
2098	17329	25.33	0.00079
2098	17330	25	-0.013028
2098	17331	24.42	-0.0232
2098	17332	23.86	-0.022932
2098	17335	23.87	0.000419
2098	17336	25.75	0.07876
2098	17338	24.26	-0.054191
2098	17339	21.83	-0.100165
2098	17342	19.65	-0.099863
2098	17343	20.23	0.029517
2098	17344	20.46	0.011369
2098	17345	18.41	-0.100196
2098	17346	17.75	-0.03585
2098	17349	18.2	0.025352
2098	17350	18.22	0.001099
2098	17351	17.68	-0.029638
2098	17352	16.51	-0.066176
2098	17353	17.23	0.04361
2098	17356	17.57	0.019733
2098	17357	16.83	-0.042117
2098	17358	17	0.010101
2098	17359	17.88	0.051765
2098	17360	17.5	-0.021253
2098	17363	16.92	-0.033143
2098	17364	17.44	0.030733
2098	17365	17.7	0.014908
2098	17367	18.19	0.027684
2098	17370	18.78	0.032435
2098	17371	18.57	-0.011182
2098	17372	18.9	0.017771
2098	17373	18.86	-0.002116
2098	17374	19.18	0.016967
2098	17377	19.16	-0.001043
2098	17378	21.08	0.100209
2098	17379	19.86	-0.057875
2098	17380	21.24	0.069486
2098	17381	21.22	-0.000942
2098	17384	21.52	0.014138
2098	17385	21.01	-0.023699
2098	17386	19.45	-0.07425
2098	17387	19.21	-0.012339
2098	17388	18.38	-0.043207
2098	17391	18.89	0.027748
2098	17392	19.2	0.016411
2098	17394	18.91	-0.015104
2098	17395	19.08	0.00899
2098	17398	19.6	0.027254
2098	17399	19.2	-0.020408
2098	17400	19.2	0
2098	17401	19.19	-0.000521
2098	17402	19.3	0.005732
2098	17405	19.2	-0.005181
2098	17406	18.77	-0.022396
2098	17407	19.1	0.017581
2098	17408	19.3	0.010471
2098	17409	19.66	0.018653
2098	17412	20.57	0.046287
2098	17413	19.95	-0.030141
2098	17414	19.68	-0.013534
2098	17415	19.66	-0.001016
2098	17416	19.18	-0.024415
2098	17419	19.25	0.00365
2098	17420	17.8	-0.075325
2098	17421	18.1	0.016854
2098	17422	18.16	0.003315
2098	17423	17.95	-0.011564
2098	17426	17.96	0.000557
2098	17427	18.06	0.005568
2098	17428	18.02	-0.002215
2098	17429	18.1	0.00444
2098	17430	18.38	0.01547
2098	17433	17.84	-0.02938
2098	17434	17.4	-0.024664
2098	17435	17.4	0
2098	17436	17.55	0.008621
2098	17437	17.92	0.021083
2098	17447	17.85	-0.003906
2098	17448	18.62	0.043137
2098	17449	19.16	0.029001
2098	17450	18.72	-0.022965
2098	17451	18.1	-0.03312
2098	17454	19.2	0.060773
2098	17455	19.2	0
2098	17456	19.23	0.001563
2098	17457	18.42	-0.042122
2098	17458	18.51	0.004886
2098	17461	18.8	0.015667
2098	17462	19.63	0.044149
2098	17463	19.4	-0.011717
2098	17464	17.86	-0.079381
2098	17465	17.66	-0.011198
2098	17468	17.1	-0.03171
2098	17469	17.49	0.022807
2098	17470	18.11	0.035449
2098	17471	17.96	-0.008283
2098	17472	18.05	0.005011
2098	17475	18	-0.00277
2098	17476	17.9	-0.005556
2098	17477	18.1	0.011173
2098	17478	17.3	-0.044199
2098	17479	16.9	-0.023121
2098	17482	16.22	-0.040237
2098	17483	16.26	0.002466
2098	17484	16.71	0.027675
2098	17485	16.55	-0.009575
2098	17486	16.57	0.001208
2098	17489	16.92	0.021123
2098	17490	17.19	0.015957
2098	17491	16.87	-0.018615
2098	17492	16.33	-0.032009
2098	17493	16.45	0.007348
2098	17496	16.6	0.009119
2098	17497	16.42	-0.010843
2098	17498	16.18	-0.014616
2098	17499	16.5	0.019778
2098	17500	16.08	-0.025455
2098	17503	16.25	0.010572
2098	17504	16.39	0.008615
2098	17505	16.79	0.024405
2098	17506	17.01	0.013103
2098	17507	17.15	0.00823
2098	17510	17.47	0.018659
2098	17511	17.77	0.017172
2098	17512	18	0.012943
2098	17513	17.65	-0.019444
2098	17514	18.1	0.025496
2098	17517	18.5	0.022099
2098	17518	18.17	-0.017838
2098	17519	18.34	0.009356
2098	17520	18.4	0.003272
2098	17521	18.64	0.013043
2098	17524	19.53	0.047747
2098	17525	19.77	0.012289
2098	17526	20.7	0.047041
2098	17527	21.71	0.048792
2098	17528	21.5	-0.009673
2098	17533	22.65	0.053488
2098	17534	22.5	-0.006623
2098	17535	22.12	-0.016889
2098	17538	22.5	0.017179
2098	17539	21.9	-0.026667
2098	17540	22.05	0.006849
2098	17541	23.02	0.043991
2098	17542	23.31	0.012598
2098	17545	24.09	0.033462
2098	17546	24.13	0.00166
2098	17547	24.2	0.002901
2098	17548	23.78	-0.017355
2098	17549	23.92	0.005887
2098	17552	23	-0.038462
2098	17553	21.48	-0.066087
2098	17554	23.63	0.100093
2098	17555	25.42	0.075751
2098	17556	25.04	-0.014949
2098	17559	25	-0.001597
2098	17560	23.98	-0.0408
2098	17561	23.29	-0.028774
2098	17562	22	-0.055389
2098	17563	21.4	-0.027273
2098	17566	23.51	0.098598
2098	17567	23.17	-0.014462
2098	17575	22.86	-0.013379
2098	17576	23.41	0.024059
2098	17577	23.66	0.010679
2098	17580	24.16	0.021133
2098	17581	24.13	-0.001242
2098	17582	22.95	-0.048902
2098	17583	22.8	-0.006536
2098	17584	22.01	-0.034649
2098	17587	21.32	-0.031349
2098	17588	21.1	-0.010319
2098	17589	21.47	0.017536
2098	17590	20.98	-0.022823
2098	17591	21.44	0.021926
2098	17594	21.9	0.021455
2098	17595	21.15	-0.034247
2098	17596	19.85	-0.061466
2098	17597	20.25	0.020151
2098	17598	19.26	-0.048889
2098	17601	18.65	-0.031672
2098	17602	19.19	0.028954
2098	17603	18.57	-0.032308
2098	17604	17.68	-0.047927
2098	17605	18.12	0.024887
2098	17608	17.01	-0.061258
2098	17609	15.39	-0.095238
2098	17610	16.28	0.05783
2098	17611	16.99	0.043612
2098	17612	17.03	0.002354
2098	17615	16.8	-0.013506
2098	17616	16.6	-0.011905
2098	17617	16.95	0.021084
2098	17618	16.6	-0.020649
2098	17619	17.15	0.033133
2098	17622	16.99	-0.009329
2098	17623	15.6	-0.081813
2098	17624	14.94	-0.042308
2098	17625	15.31	0.024766
2098	17629	16.18	0.056826
2098	17630	16.63	0.027812
2098	17631	15.6	-0.061936
2098	17632	15.6	0
2098	17633	15.68	0.005128
2098	17636	14.38	-0.082908
2098	17637	14.21	-0.011822
2098	17638	13.36	-0.059817
2098	17639	12.48	-0.065868
2098	17640	12.38	-0.008013
2098	17643	12.48	0.008078
2098	17644	12	-0.038462
2098	17645	12.3	0.025
2098	17646	13.42	0.091057
2098	17647	13.35	-0.005216
2098	17650	12.95	-0.029963
2098	17651	12.75	-0.015444
2098	17652	13.44	0.054118
2098	17657	14.7	0.09375
2098	17658	14.52	-0.012245
2098	17659	14.13	-0.02686
2098	17660	14.41	0.019816
2098	17661	14.18	-0.015961
2098	17664	14.59	0.028914
2098	17665	14.28	-0.021247
2098	17666	14.86	0.040616
2098	17667	14.64	-0.014805
2098	17668	14.23	-0.028005
2098	17672	12.81	-0.099789
2098	17673	12.78	-0.002342
2098	17674	12.48	-0.023474
2098	17675	12.3	-0.014423
2098	17678	11.8	-0.04065
2098	17679	11.92	0.010169
2098	17680	12.54	0.052013
2098	17681	12.09	-0.035885
2098	17682	12.18	0.007444
2098	17685	12.42	0.019704
2098	17686	12.4	-0.00161
2098	17687	12.13	-0.021774
2098	17688	12.13	0
2098	17689	12.4	0.022259
2098	17693	11.16	-0.1
2098	17694	10.6	-0.050179
2098	17695	10.21	-0.036792
2098	17696	9.8	-0.040157
2098	17699	9.56	-0.02449
2098	17700	10.03	0.049163
2098	17701	10.41	0.037886
2098	17702	9.37	-0.099904
2098	17703	9.08	-0.03095
2098	17706	8.4	-0.07489
2098	17707	8.58	0.021429
2098	17708	9.07	0.05711
2098	17709	9.27	0.022051
2098	17710	8.41	-0.092772
2098	17713	8.42	0.001189
2098	17714	8.45	0.003563
2098	17715	8.7	0.029586
2098	17716	9.03	0.037931
2098	17717	9	-0.003322
2098	17720	9.38	0.042222
2098	17721	9.45	0.007463
2098	17722	9.74	0.030688
2098	17723	9.65	-0.00924
2098	17724	9.34	-0.032124
2098	17727	9.65	0.033191
2098	17728	9.45	-0.020725
2098	17729	8.56	-0.074595
2098	17730	8.4	-0.018692
2098	17731	8.17	-0.027381
2098	17734	8.99	0.100367
2098	17735	9.89	0.100111
2098	17736	9.8	-0.0091
2098	17737	10.04	0.02449
2098	17738	9.8	-0.023904
2098	17741	10.19	0.039796
2098	17742	9.8	-0.038273
2098	17743	9.51	-0.029592
2098	17744	9	-0.053628
2098	17745	9.3	0.033333
2098	17748	8.69	-0.065591
2098	17749	8.41	-0.032221
2098	17750	8.45	0.004756
2098	17751	8.66	0.024852
2098	17752	7.79	-0.100462
2098	17755	7.01	-0.100128
2098	17756	6.7	-0.044223
2098	17757	6.68	-0.002985
2098	17758	6.62	-0.008982
2098	17759	6.71	0.013595
2098	17762	6.04	-0.099851
2098	17763	6.12	0.013245
2098	17764	6.73	0.099673
2098	17765	6.29	-0.065379
2098	17766	6.1	-0.030207
2098	17769	6.16	0.009836
2098	17770	5.81	-0.056818
2098	17771	5.86	0.008606
2098	17772	5.98	0.020478
2098	17773	6.23	0.041806
2098	17776	6.05	-0.028892
2098	17777	6.18	0.021488
2098	17778	6.14	-0.006472
2098	17779	6.28	0.022801
2098	17780	5.9	-0.06051
2098	17783	5.65	-0.042373
2098	17784	5.7	0.00885
2098	17785	5.71	0.001754
2098	17786	5.5	-0.036778
2098	17787	5.53	0.005455
2098	17791	5.45	-0.014467
2098	17792	5.26	-0.034862
2098	17793	5.05	-0.039924
2098	17794	5.56	0.10099
2098	17797	5.73	0.030576
2098	17798	5.28	-0.078534
2098	17799	5.35	0.013258
2098	17800	5.48	0.024299
2098	17801	5.35	-0.023723
2098	17811	5.07	-0.052336
2098	17812	5	-0.013807
2098	17813	4.89	-0.022
2098	17814	4.85	-0.00818
2098	17815	4.42	-0.08866
2098	17818	4.59	0.038462
2098	17819	4.36	-0.050109
2098	17820	4.32	-0.009174
2098	17821	4	-0.074074
2098	17822	4.02	0.005
2098	17825	4.17	0.037313
2098	17826	4.19	0.004796
2098	17827	4.22	0.00716
2098	17828	4.19	-0.007109
2098	17829	4.11	-0.019093
2098	17832	3.71	-0.097324
2098	17833	3.81	0.026954
2098	17834	3.72	-0.023622
2098	17835	3.83	0.02957
2098	17836	3.8	-0.007833
2098	17839	3.78	-0.005263
2098	17840	3.75	-0.007937
2098	17841	3.92	0.045333
2098	17842	3.83	-0.022959
2098	17843	4	0.044386
2098	17846	4.38	0.095
2098	17847	4.23	-0.034247
2098	17848	4.33	0.023641
2098	17849	4.5	0.039261
2098	17850	4.78	0.062222
2098	17853	4.93	0.031381
2098	17854	4.44	-0.099391
2098	17855	4.73	0.065315
2098	17856	4.77	0.008457
2098	17857	4.56	-0.044025
2098	17860	4.28	-0.061404
2098	17861	4.35	0.016355
2098	17862	4.38	0.006897
2098	17863	4.42	0.009132
2098	17864	4.34	-0.0181
2098	17867	4.7	0.082949
2098	17868	4.94	0.051064
2098	17869	5.18	0.048583
2098	17870	5.07	-0.021236
2098	17871	5.42	0.069034
2098	17874	5.78	0.066421
2098	17875	5.48	-0.051903
2098	17876	5.62	0.025547
2098	17877	5.68	0.010676
2098	17878	5.37	-0.054577
2098	17881	5.37	0
2098	17882	5.48	0.020484
2098	17883	5.49	0.001825
2098	17884	5.65	0.029144
2098	17885	5.73	0.014159
2098	17888	5.9	0.029668
2098	17889	5.49	-0.069492
2098	17890	5.19	-0.054645
2098	17891	5.18	-0.001927
2098	17892	5.24	0.011583
2098	17895	5.16	-0.015267
2098	17896	5.19	0.005814
2098	17897	5.15	-0.007707
2098	17902	5.4	0.048544
2098	17904	5.49	0.016667
2098	17905	5.39	-0.018215
2098	17906	5.57	0.033395
2098	17909	5.58	0.001795
2098	17910	5.31	-0.048387
2098	17911	5.54	0.043315
2098	17912	5.56	0.00361
2098	17913	5.6	0.007194
2098	17916	5.76	0.028571
2098	17917	5.72	-0.006944
2098	17918	5.6	-0.020979
2098	17919	5.61	0.001786
2098	17920	5.56	-0.008913
2098	17930	5.71	0.026978
2098	17931	6	0.050788
2098	17932	6.02	0.003333
2098	17933	5.88	-0.023256
2098	17934	6.33	0.076531
2098	17937	6.39	0.009479
2098	17938	6.68	0.045383
2098	17939	6.68	0
2098	17940	6.88	0.02994
2098	17941	7.1	0.031977
2098	17944	7.12	0.002817
2098	17945	6.69	-0.060393
2098	17946	6.25	-0.06577
2098	17947	6.39	0.0224
2098	17948	6.57	0.028169
2098	17951	7.05	0.073059
2098	17952	7.34	0.041135
2098	17953	7.12	-0.029973
2098	17954	6.41	-0.099719
2098	17955	5.83	-0.090484
2098	17958	5.87	0.006861
2098	17959	5.9	0.005111
2098	17960	6.21	0.052542
2098	17961	6.23	0.003221
2098	17962	6.15	-0.012841
2098	17965	5.87	-0.045528
2098	17966	6.05	0.030664
2098	17967	6.15	0.016529
2098	17968	6.18	0.004878
2098	17969	6.07	-0.017799
2098	17972	6.31	0.039539
2098	17973	6.64	0.052298
2098	17974	6.6	-0.006024
2098	17975	6.68	0.012121
2098	17976	6.6	-0.011976
2098	17979	6.74	0.021212
2098	17980	6.81	0.010386
2098	17981	6.64	-0.024963
2098	17982	6.75	0.016566
2098	17983	6.82	0.01037
2098	17986	6.92	0.014663
2098	17987	7.17	0.036127
2098	17988	7.43	0.036262
2098	17989	7.25	-0.024226
2098	17990	7.13	-0.016552
2098	17994	7.22	0.012623
2098	17995	6.95	-0.037396
2098	17996	6.9	-0.007194
2098	17997	7.1	0.028986
2098	18000	7.22	0.016901
2098	18001	7.42	0.027701
2098	18002	7.6	0.024259
2098	18003	7.44	-0.021053
2098	18004	7.19	-0.033602
2098	18007	7.75	0.077886
2098	18008	7.72	-0.003871
2098	18009	7.37	-0.045337
2098	18010	7.3	-0.009498
2098	18011	7.3	0
2098	18014	6.7	-0.082192
2098	18015	6.81	0.016418
2098	18016	7.49	0.099853
2098	18017	7.41	-0.010681
2098	18021	7.53	0.016194
2098	18022	7.65	0.015936
2098	18023	7.72	0.00915
2098	18024	7.57	-0.01943
2098	18025	7.87	0.03963
2098	18028	7.5	-0.047014
2098	18029	7.69	0.025333
2098	18030	7.96	0.035111
2098	18031	7.87	-0.011307
2098	18032	7.82	-0.006353
2098	18035	7.79	-0.003836
2098	18037	7.81	0.002567
2098	18038	7.56	-0.03201
2098	18039	7.56	0
2098	18042	7.48	-0.010582
2098	18043	7.62	0.018717
2098	18044	7.83	0.027559
2098	18049	7.84	0.001277
2098	18050	7.79	-0.006378
2098	18051	7.9	0.014121
2098	18052	7.59	-0.026923
2098	18053	7.61	0.002635
2098	18056	7.77	0.021025
2098	18057	8.02	0.032175
2098	18058	8.16	0.017456
2098	18059	7.97	-0.023284
2098	18060	7.7	-0.033877
2098	18063	7.95	0.032468
2098	18064	8.21	0.032704
2098	18065	8.08	-0.015834
2098	18066	8.09	0.001238
2098	18067	8.31	0.027194
2098	18070	8.66	0.042118
2098	18071	8.59	-0.008083
2098	18072	8.93	0.039581
2098	18073	9.14	0.023516
2098	18074	9.41	0.02954
2098	18077	9.73	0.034006
2098	18078	9.18	-0.056526
2098	18079	8.97	-0.022876
2098	18080	9.02	0.005574
2098	18081	8.89	-0.014412
2098	18084	8.9	0.001125
2098	18085	8.85	-0.005618
2098	18086	8.9	0.00565
2098	18087	9.16	0.029213
2098	18088	9.04	-0.0131
2098	18091	9.07	0.003319
2098	18092	9.19	0.01323
2098	18093	9.34	0.016322
2098	18094	9.3	-0.004283
2098	18095	9.25	-0.005376
2098	18098	9.33	0.008649
2098	18099	9.05	-0.030011
2098	18100	9.01	-0.00442
2098	18101	9.03	0.00222
2098	18102	8.86	-0.018826
2098	18105	9.44	0.065463
2098	18106	9.38	-0.006356
2098	18107	8.63	-0.079957
2098	18108	8.81	0.020857
2098	18109	9.07	0.029512
2098	18112	9.09	0.002205
2098	18113	9.08	-0.0011
2098	18114	9.27	0.020925
2098	18115	9.27	0
2098	18116	8.93	-0.036677
2098	18119	8.94	0.00112
2098	18120	9.05	0.012304
2098	18121	8.5	-0.060773
2098	18122	8.54	0.004706
2098	18123	7.88	-0.077283
2098	18126	7.39	-0.062183
2098	18127	7.51	0.016238
2098	18128	7.05	-0.061252
2098	18129	7.26	0.029787
2098	18130	7.43	0.023416
2098	18133	7.74	0.041723
2098	18134	7.7	-0.005168
2098	18135	7.88	0.023377
2098	18136	7.88	0
2098	18137	7.63	-0.031726
2098	18140	7.08	-0.072084
2098	18141	7.13	0.007062
2098	18142	7.28	0.021038
2098	18143	7.57	0.039835
2098	18144	7.6	0.003963
2098	18147	7.61	0.001316
2098	18148	7.7	0.011827
2098	18149	7.72	0.002597
2098	18150	7.66	-0.007772
2098	18151	7.91	0.032637
2098	18154	8.24	0.041719
2098	18155	8.13	-0.01335
2098	18156	8.17	0.00492
2098	18157	8.74	0.069767
2098	18158	9	0.029748
2098	18161	8.85	-0.016667
2098	18162	8.31	-0.061017
2098	18163	8.01	-0.036101
2098	18164	8	-0.001248
2098	18165	7.94	-0.0075
2098	18168	8.26	0.040302
2098	18169	7.9	-0.043584
2098	18170	7.69	-0.026582
2098	18179	8.03	0.044213
2098	18182	8.3	0.033624
2098	18183	8.38	0.009639
2098	18184	8.4	0.002387
2098	18185	8.38	-0.002381
2098	18186	8.3	-0.009547
2098	18189	8.48	0.021687
2098	18190	8.63	0.017689
2098	18191	8.48	-0.017381
2098	18192	8.57	0.010613
2098	18193	8.62	0.005834
2098	18196	8.83	0.024362
2098	18197	8.72	-0.012458
2098	18198	8.68	-0.004587
2098	18199	8.42	-0.029954
2098	18200	8.48	0.007126
2098	18203	8.66	0.021226
2098	18204	9.1	0.050808
2098	18205	9.04	-0.006593
2098	18206	9.1	0.006637
2098	18207	9.15	0.005495
2098	18210	9.21	0.006557
2098	18211	9.18	-0.003257
2098	18212	9.34	0.017429
2098	18213	9.76	0.044968
2098	18214	9.85	0.009221
2098	18217	10.4	0.055838
2098	18218	10.42	0.001923
2098	18219	10.32	-0.009597
2098	18220	10.53	0.020349
2098	18221	10.83	0.02849
2098	18224	10.97	0.012927
2098	18225	10.09	-0.080219
2098	18226	10.26	0.016848
2098	18227	9.64	-0.060429
2098	18228	9.54	-0.010373
2098	18231	10.11	0.059748
2098	18232	10.6	0.048467
2098	18233	10.67	0.006604
2098	18234	10.86	0.017807
2098	18235	10.43	-0.039595
2098	18238	10.64	0.020134
2098	18239	10.85	0.019737
2098	18240	10.98	0.011982
2098	18241	11.11	0.01184
2098	18242	11.15	0.0036
2098	18245	11.07	-0.007175
2098	18246	11.56	0.044264
2098	18247	11.46	-0.008651
2098	18248	11.11	-0.030541
2098	18249	10.45	-0.059406
2098	18252	10.55	0.009569
2098	18253	10.11	-0.041706
2098	18254	10.32	0.020772
2098	18255	10.66	0.032946
2098	18256	10.74	0.007505
2098	18259	10.82	0.007449
2098	18260	11.05	0.021257
2098	18261	11.2	0.013575
2098	18262	11.13	-0.00625
2098	18266	10.95	-0.016173
2098	18267	11.18	0.021005
2098	18268	11.18	0
2098	18269	11.24	0.005367
2098	18270	11.23	-0.00089
2098	18273	11.48	0.022262
2098	18274	11.6	0.010453
2098	18275	11.12	-0.041379
2098	18276	11.52	0.035971
2098	18277	11.54	0.001736
2098	18280	11.76	0.019064
2098	18281	11.63	-0.011054
2098	18282	10.98	-0.05589
2098	18283	11.03	0.004554
2098	18284	10.76	-0.024479
2098	18287	10.62	-0.013011
2098	18288	10.09	-0.049906
2098	18289	10	-0.00892
2098	18290	10.2	0.02
2098	18291	10.23	0.002941
2098	18294	10.16	-0.006843
2098	18295	10.14	-0.001969
2098	18296	10.31	0.016765
2098	18297	10.59	0.027158
2098	18298	10.68	0.008499
2098	18301	10.6	-0.007491
2098	18302	10.56	-0.003774
2098	18303	10.7	0.013258
2098	18304	10.87	0.015888
2098	18305	10.83	-0.00368
2098	18315	10.71	-0.01108
2098	18316	10.6	-0.010271
2098	18317	10.98	0.035849
2098	18318	11.03	0.004554
2098	18319	11.03	0
2098	18322	11.15	0.010879
2098	18323	10.98	-0.015247
2098	18324	11.25	0.02459
2098	18325	10.88	-0.032889
2098	18326	10.8	-0.007353
2098	18329	10.85	0.00463
2098	18330	10.73	-0.01106
2098	18331	10.51	-0.020503
2098	18332	10.42	-0.008563
2098	18333	10.28	-0.013436
2098	18336	10.44	0.015564
2098	18337	10.53	0.008621
2098	18338	10.67	0.013295
2098	18339	11.02	0.032802
2098	18340	10.89	-0.011797
2098	18343	10.96	0.006428
2098	18344	10.77	-0.017336
2098	18345	10.85	0.007428
2098	18346	10.54	-0.028571
2098	18347	10.69	0.014231
2098	18350	10.76	0.006548
2098	18351	10.96	0.018587
2098	18352	11.02	0.005474
2098	18353	11.13	0.009982
2098	18354	11.33	0.017969
2098	18358	11.34	0.000883
2098	18359	11.47	0.011464
2098	18360	11.3	-0.014821
2098	18361	11.41	0.009735
2098	18364	11.42	0.000876
2098	18365	11.15	-0.023643
2098	18366	11.46	0.027803
2098	18367	11.22	-0.020942
2098	18368	11.19	-0.002674
2098	18371	10.8	-0.034853
2098	18372	11.04	0.022222
2098	18373	11.29	0.022645
2098	18374	11.36	0.0062
2098	18375	11.07	-0.025528
2098	18378	11.07	0
2098	18379	10.45	-0.056007
2098	18380	10.29	-0.015311
2098	18381	10.2	-0.008746
2098	18382	9.66	-0.052941
2098	18386	9.7	0.004141
2098	18387	10.02	0.03299
2098	18388	9.85	-0.016966
2098	18389	9.98	0.013198
2098	18392	9.98	0
2098	18393	9.65	-0.033066
2098	18394	8.8	-0.088083
2098	18395	8.89	0.010227
2098	18396	8.87	-0.00225
2098	18399	8.09	-0.087937
2098	18400	8.08	-0.001236
2098	18401	8.09	0.001238
2098	18402	7.85	-0.029666
2098	18403	7.94	0.011465
2098	18406	8.33	0.049118
2098	18407	8.32	-0.0012
2098	18408	8.32	0
2098	18409	8.4	0.009615
2098	18410	8.49	0.010714
2098	18413	8.18	-0.036514
2098	18414	7.89	-0.035452
2098	18415	8.09	0.025349
2098	18416	7.99	-0.012361
2098	18417	8.05	0.007509
2098	18420	7.99	-0.007453
2098	18421	8.08	0.011264
2098	18422	8.33	0.030941
2098	18424	8.28	-0.006002
2098	18430	8.26	-0.002415
2098	18431	8.07	-0.023002
2098	18434	8.38	0.038414
2098	18435	8.65	0.03222
2098	18436	8.64	-0.001156
2098	18437	8.67	0.003472
2098	18438	8.58	-0.010381
2098	18441	8.31	-0.031469
2098	18442	7.65	-0.079422
2098	18443	7.47	-0.023529
2098	18444	7.53	0.008032
2098	18445	7.49	-0.005312
2098	18448	7.52	0.004005
2098	18449	7.72	0.026596
2098	18450	7.73	0.001295
2098	18451	7.67	-0.007762
2098	18452	7.98	0.040417
2098	18455	8.19	0.026316
2098	18456	8.2	0.001221
2098	18457	8.35	0.018293
2098	18458	8.1	-0.02994
2098	18459	8.12	0.002469
2098	18462	8.29	0.020936
2098	18463	8.48	0.022919
2098	18464	8.45	-0.003538
2098	18465	8.52	0.008284
2098	18466	8.92	0.046948
2098	18469	8.89	-0.003363
2098	18470	8.86	-0.003375
2098	18471	9	0.015801
2098	18472	9.41	0.045556
2098	18473	9.23	-0.019129
2098	18476	9.51	0.030336
2098	18477	9.21	-0.021254
2098	18478	9.25	0.004343
2098	18479	9.08	-0.018378
2098	18480	9.24	0.017621
2098	18483	9.3	0.006494
2098	18484	9	-0.032258
2098	18485	9.06	0.006667
2098	18486	9.08	0.002208
2098	18487	9.25	0.018722
2098	18490	9.51	0.028108
2098	18491	9.49	-0.002103
2098	18492	9.81	0.03372
2098	18493	9.75	-0.006116
2098	18494	9.46	-0.029744
2098	18497	9.57	0.011628
2098	18498	9.87	0.031348
2098	18499	9.61	-0.026342
2098	18500	9.58	-0.003122
2098	18501	9.72	0.014614
2098	18504	10.05	0.033951
2098	18505	10.22	0.016915
2098	18506	10.03	-0.018591
2098	18507	10.6	0.05683
2098	18508	10.71	0.010377
2098	18511	10.55	-0.014939
2098	18512	10.9	0.033175
2098	18513	11.16	0.023853
2098	18514	11.11	-0.00448
2098	18515	11.45	0.030603
2098	18518	11.78	0.028821
2098	18519	11.84	0.005093
2098	18520	11.35	-0.041385
2098	18521	10.82	-0.046696
2098	18522	10.82	0
2098	18525	10.99	0.015712
2098	18526	10.87	-0.010919
2098	18532	11.07	0.018399
2098	18533	11.37	0.0271
2098	18534	11.38	0.00088
2098	18535	11.61	0.020211
2098	18543	11.83	0.018949
2098	18546	11.66	-0.01437
2098	18547	11.27	-0.033448
2098	18548	11.4	0.011535
2098	18549	10.83	-0.05
2098	18550	10.45	-0.035088
2098	18553	10.29	-0.015311
2098	18554	10.81	0.050534
2098	18555	10.85	0.0037
2098	18556	11.73	0.081106
2098	18560	12.9	0.099744
2098	18561	13.04	0.010853
2098	18562	12.57	-0.036043
2098	18563	12.83	0.020684
2098	18564	12.8	-0.002338
2098	18567	13.15	0.027344
2098	18568	13.37	0.01673
2098	18569	12.85	-0.038893
2098	18570	12.79	-0.004669
2098	18571	13	0.016419
2098	18574	13.2	0.015385
2098	18575	13.06	-0.010606
2098	18576	13.69	0.048239
2098	18577	13.2	-0.035793
2098	18578	12.3	-0.068182
2098	18581	12.81	0.041463
2098	18582	12.7	-0.008587
2098	18583	11.98	-0.056693
2098	18584	12.2	0.018364
2098	18585	12.53	0.027049
2098	18588	13.05	0.0415
2098	18589	12.71	-0.026054
2098	18590	13.26	0.043273
2098	18591	13.29	0.002262
2098	18592	13.24	-0.003762
2098	18595	13.4	0.012085
2098	18596	13.19	-0.015672
2098	18597	13.2	0.000758
2098	18598	13.73	0.040152
2098	18599	14.61	0.064093
2098	18602	14.15	-0.031485
2098	18603	13.82	-0.023322
2098	18604	13.74	-0.005789
2098	18605	13.2	-0.039301
2098	18606	13.47	0.020455
2098	18609	13.85	0.028211
2098	18610	14.34	0.035379
2098	18611	14.46	0.008368
2098	18612	14.3	-0.011065
2098	18613	14.17	-0.009091
2098	18616	13.94	-0.016231
2098	18617	15.33	0.099713
2098	18618	14.99	-0.022179
2098	18619	15.02	0.002001
2098	18620	14.25	-0.051265
2098	18623	14.4	0.010526
2098	18624	14.55	0.010417
2098	18625	15.57	0.070103
2098	18626	16.27	0.044958
2098	18627	16	-0.016595
2098	18631	17.6	0.1
2098	18632	17.96	0.020455
2098	18633	17.28	-0.037862
2098	18634	17.08	-0.011574
2098	18637	18.73	0.096604
2098	18638	17.39	-0.071543
2098	18639	18.2	0.046578
2098	18640	16.6	-0.087912
2098	18641	16.43	-0.010241
2098	18644	15.71	-0.043822
2098	18645	15.99	0.017823
2098	18646	16.72	0.045654
2098	18647	16.77	0.00299
2098	18648	17.2	0.025641
2098	18651	15.48	-0.1
2098	18652	13.93	-0.100129
2098	18653	14	0.005025
2098	18654	13.81	-0.013571
2098	18655	14.18	0.026792
2098	18658	14.37	0.013399
2098	18659	14.03	-0.02366
2098	18667	13.53	-0.035638
2098	18668	14.08	0.04065
2098	18669	15.11	0.073153
2098	18672	15.14	0.001985
2098	18673	15.32	0.011889
2098	18674	15.87	0.035901
2098	18675	15.95	0.005041
2098	18676	16.14	0.011912
2098	18679	16.38	0.01487
2098	18680	15.48	-0.054945
2098	18681	15.54	0.003876
2098	18682	15.26	-0.018018
2098	18683	15.59	0.021625
2098	18686	16	0.026299
2098	18687	15.79	-0.013125
2098	18688	15.47	-0.020266
2098	18689	14.69	-0.05042
2098	18690	14.91	0.014976
2098	18693	15.51	0.040241
2098	18694	15.88	0.023856
2098	18695	15.87	-0.00063
2098	18696	15.59	-0.017643
2098	18697	15.29	-0.019243
2098	18700	15.43	0.009156
2098	18701	15.18	-0.016202
2098	18702	15.56	0.025033
2098	18703	15.88	0.020566
2098	18704	16.5	0.039043
2098	18707	16.48	-0.001212
2098	18708	17.13	0.039442
2098	18709	17.16	0.001751
2098	18710	16.98	-0.01049
2098	18711	16.71	-0.015901
2098	18714	16.18	-0.031718
2098	18715	15.6	-0.035847
2098	18716	15.5	-0.00641
2098	18717	15.36	-0.009032
2098	18718	16.09	0.047526
2098	18723	15.92	-0.010566
2098	18724	15.61	-0.019472
2098	18725	15.84	0.014734
2098	18728	15.6	-0.015152
2098	18729	14.98	-0.039744
2098	18730	15.15	0.011348
2098	18731	15.12	-0.00198
2098	18732	14.98	-0.009259
2098	18735	15.24	0.017356
2098	18736	14.88	-0.023622
2098	18737	15.23	0.023522
2098	18738	15.18	-0.003283
2098	18739	15.36	0.011858
2098	18742	14.07	-0.083984
2098	18743	13.5	-0.040512
2098	18744	13.56	0.004444
2098	18745	12.76	-0.058997
2098	18746	12.89	0.010188
2098	18750	13.22	0.025601
2098	18751	13.31	0.006808
2098	18752	13.21	-0.007513
2098	18753	13.22	0.000757
2098	18756	13.27	0.003782
2098	18757	13.24	-0.002261
2098	18758	13.34	0.007553
2098	18759	12.91	-0.032234
2098	18760	13.06	0.011619
2098	18763	13.07	0.000766
2098	18764	13.43	0.027544
2098	18765	13.4	-0.002234
2098	18766	13.4	0
2098	18770	12.56	-0.062687
2098	18771	12.69	0.01035
2098	18772	12.68	-0.000788
2098	18773	12.62	-0.004732
2098	18774	11.93	-0.054675
2098	18777	11.85	-0.006706
2098	18778	11.88	0.019742
2098	18779	11.95	0.005892
2098	18780	11.61	-0.028452
2098	18781	11.77	0.013781
2098	18785	11.92	0.012744
2098	18787	12.53	0.051174
2098	18788	12.4	-0.010375
2098	18791	12.22	-0.014516
2098	18792	12.69	0.038462
2098	18793	12.99	0.023641
2098	18794	12.88	-0.008468
2098	18795	12.7	-0.013975
2098	18798	12.49	-0.016535
2098	18799	13.74	0.10008
2098	18800	13.5	-0.017467
2098	18801	13.6	0.007407
2098	18802	13.89	0.021324
2098	18805	13.83	-0.00432
2098	18806	14	0.012292
2098	18807	13.64	-0.025714
2098	18808	14.22	0.042522
2098	18809	14.03	-0.013361
2098	18812	14.2	0.012117
2098	18813	14.5	0.021127
2098	18821	14.15	-0.024138
2098	18822	14	-0.010601
2098	18823	13.82	-0.012857
2098	18826	13.87	0.003618
2098	18827	13.52	-0.025234
2098	18828	13.6	0.005917
2098	18829	13.47	-0.009559
2098	18830	13.58	0.008166
2098	18833	13.21	-0.027246
2098	18834	13.26	0.003785
2098	18835	13.63	0.027903
2098	18836	13.75	0.008804
2098	18837	13.51	-0.017455
2098	18840	13.37	-0.010363
2098	18841	13.03	-0.02543
2098	18842	13.06	0.002302
2098	18843	13.18	0.009188
2098	18844	12.65	-0.040212
2098	18847	11.71	-0.074308
2098	18848	11.52	-0.016225
2098	18850	12.33	0.070313
2098	18851	12.29	-0.003244
2098	18854	12.44	0.012205
2098	18855	12.28	-0.012862
2098	18856	12.36	0.006515
2098	18857	12.17	-0.015372
2098	18858	12.05	-0.00986
2098	18861	11.99	-0.004979
2098	18862	12.3	0.025855
2098	18863	12.3	0
2098	18864	12.59	0.023577
2098	18865	12.66	0.00556
2098	18868	12.51	-0.011848
2098	18869	12.21	-0.023981
2098	18870	12.2	-0.000819
2098	18871	12.15	-0.004098
2098	18872	11.94	-0.017284
2098	18875	11.71	-0.019263
2098	18876	11.9	0.016225
2098	18877	12.12	0.018487
2098	18878	11.97	-0.012376
2098	18879	11.9	-0.005848
2098	18883	11.64	-0.021849
2098	18884	11.85	0.018041
2098	18885	11.91	0.005063
2098	18886	12.01	0.008396
2098	18889	11.79	-0.018318
2098	18890	12.15	0.030534
2098	18891	12.4	0.020576
2098	18892	11.91	-0.039516
2098	18893	11.72	-0.015953
2098	18896	11.55	-0.014505
2098	18897	11.57	0.001732
2098	18898	11.32	-0.021608
2098	18899	11.07	-0.022085
2098	18900	11.07	0
2098	18910	11.01	-0.00542
2098	18911	10.97	-0.003633
2098	18912	11.31	0.030994
2098	18913	11.45	0.012378
2098	18914	11.47	0.001747
2098	18917	11.54	0.006103
2098	18918	11.27	-0.023397
2098	18919	11.2	-0.006211
2098	18920	10.93	-0.024107
2098	18921	10.89	-0.00366
2098	18924	11.05	0.014692
2098	18925	11.35	0.027149
2098	18926	11.47	0.010573
2098	18927	11.58	0.00959
2098	18928	11.41	-0.01468
2098	18931	11.45	0.003506
2098	18932	11.36	-0.00786
2098	18933	11.49	0.011444
2098	18934	11.53	0.003481
2098	18935	11.7	0.014744
2098	18938	11.82	0.010256
2098	18939	11.68	-0.011844
2098	18940	11.87	0.016267
2098	18941	12.03	0.013479
2098	18942	11.99	-0.003325
2098	18945	12.14	0.01251
2098	18946	12.09	-0.004119
2098	18947	11.69	-0.033085
2098	18948	11.7	0.000855
2098	18949	11.35	-0.029915
2098	18952	11.44	0.00793
2098	18953	11.33	-0.009615
2098	18954	11.32	-0.000883
2098	18955	11.14	-0.015901
2098	18956	11.12	-0.001795
2098	18959	11.15	0.002698
2098	18960	11.38	0.020628
2098	18961	10.62	-0.066784
2098	18962	10.65	0.002825
2098	18963	10.15	-0.046948
2098	18966	9.9	-0.024631
2098	18967	9.98	0.008081
2098	18968	9.9	-0.008016
2098	18969	9.9	0
2098	18970	9.71	-0.019192
2098	18973	9.73	0.00206
2098	18974	9.36	-0.038027
2098	18975	9.14	-0.023504
2098	18976	8.78	-0.039387
2098	18977	9.29	0.058087
2098	18980	9.25	-0.004306
2098	18981	9.11	-0.015135
2098	18982	8.79	-0.035126
2098	18983	8.61	-0.020478
2098	18984	8.82	0.02439
2098	18987	8.73	-0.010204
2098	18988	8.49	-0.027491
2098	18989	8.44	-0.005889
2098	18990	8.57	0.015403
2098	18991	8.67	0.011669
2098	18996	8.4	-0.031142
2098	18997	8.19	-0.025
2098	18998	8.28	0.010989
2098	19001	8.65	0.044686
2098	19002	9.05	0.046243
2098	19003	8.99	-0.00663
2098	19005	8.58	-0.045606
2098	19008	8.18	-0.04662
2098	19009	8.64	0.056235
2098	19010	8.43	-0.024306
2098	19011	8.6	0.020166
2098	19012	8.77	0.019767
2098	19022	8.9	0.014823
2098	19023	8.89	-0.001124
2098	19024	8.87	-0.00225
2098	19025	8.93	0.006764
2098	19026	9.05	0.013438
2098	19029	9.05	0
2098	19030	8.87	-0.01989
2098	19031	9.13	0.029312
2098	19032	9.2	0.007667
2098	19033	9.26	0.006522
2098	19036	9.37	0.011879
2098	19037	9.44	0.007471
2098	19038	9.65	0.022246
2098	19039	9.65	0
2098	19040	9.49	-0.01658
2098	19043	9.58	0.009484
2098	19044	9.8	0.022965
2098	19045	9.91	0.011224
2098	19046	9.87	-0.004036
2098	19047	9.94	0.007092
2098	19050	9.85	-0.009054
2098	19051	9.49	-0.036548
2098	19052	9.45	-0.004215
2098	19053	9.52	0.007407
2098	19054	9.66	0.014706
2098	19057	9.58	-0.008282
2098	19058	9.2	-0.039666
2098	19059	9.22	0.002174
2098	19060	9.35	0.0141
2098	19061	9.52	0.018182
2098	19064	9.59	0.007353
2098	19065	9.69	0.010428
2098	19066	9.25	-0.045408
2098	19067	9.15	-0.010811
2098	19068	9.37	0.024044
2098	19071	9.61	0.025614
2098	19072	9.28	-0.034339
2098	19073	9.39	0.011853
2098	19074	9.65	0.027689
2098	19075	9.93	0.029016
2098	19078	10.5	0.057402
2098	19079	10.3	-0.019048
2098	19080	10.22	-0.007767
2098	19081	9.2	-0.099804
2098	19082	8.37	-0.090217
2098	19088	8.54	0.020311
2098	19089	8.59	0.005855
2098	19092	8.32	-0.031432
2098	19093	8.45	0.015625
2098	19094	8.43	-0.002367
2098	19095	8.69	0.030842
2098	19096	8.8	0.012658
2098	19099	8.79	-0.001136
2098	19100	8.62	-0.01934
2098	19101	8.83	0.024362
2098	19102	8.75	-0.00906
2098	19106	8.62	-0.014857
2098	19107	8.36	-0.030162
2098	19108	8.44	0.009569
2098	19109	8.2	-0.028436
2098	19110	8.18	-0.002439
2098	19115	8.31	0.015892
2098	19116	8.36	0.006017
2098	19117	8.49	0.01555
2098	19120	8.54	0.005889
2098	19121	8.55	0.001171
2098	19122	8.38	-0.019883
2098	19123	8.4	0.002387
2098	19124	8.33	-0.008333
2098	19127	8.35	0.002401
2098	19128	8.31	-0.00479
2098	19129	8.3	-0.001203
2098	19130	8.36	0.007229
2098	19131	8.34	-0.002392
2098	19134	8.24	-0.01199
2098	19135	8.28	0.004854
2098	19136	8.17	-0.013285
2098	19137	8.21	0.004896
2098	19138	8.11	-0.01218
2098	19141	8.01	-0.01233
2098	19142	8.09	0.009988
2098	19143	8.12	0.003708
2098	19144	8.14	0.002463
2098	19145	8.14	0
2098	19148	7.8	-0.041769
2098	19149	7.78	-0.002564
2098	19150	7.68	-0.012853
2098	19151	7.64	-0.005208
2098	19152	7.64	0
2098	19155	7.72	0.010471
2098	19156	7.79	0.009067
2098	19157	7.9	0.014121
2098	19158	7.88	-0.002532
2098	19162	8.2	0.040609
2098	19163	7.72	-0.022785
2098	19164	7.71	-0.001295
2098	19165	7.58	-0.016861
2098	19169	7.33	-0.032982
2098	19170	7.25	-0.010914
2098	19171	7.2	-0.006897
2098	19172	7.05	-0.020833
2098	19173	7.09	0.005674
2098	19176	7.2	0.015515
2098	19177	7.22	0.002778
2098	19178	7.17	-0.006925
2098	19179	6.99	-0.025105
2098	19180	7.05	0.008584
2098	19184	6.8	-0.035461
2098	19185	6.8	0
2098	19186	6.84	0.005882
2098	19187	6.81	-0.004386
2098	19190	6.49	-0.04699
2098	19191	6.59	0.015408
2098	19192	6.69	0.015175
2098	19193	6.79	0.014948
2098	19194	6.77	-0.002946
2098	19197	6.72	-0.007386
2098	19198	6.82	0.014881
2098	19199	6.77	-0.007331
2098	19200	6.62	-0.022157
2098	19201	6.54	-0.012085
2098	19204	6.4	-0.021407
2098	19205	6.21	-0.029688
2098	19206	6.31	0.016103
2098	19207	6.25	-0.009509
2098	19208	6.4	0.024
2098	19211	6.58	0.028125
2098	19212	6.92	0.051672
2098	19213	7	0.011561
2098	19214	7.7	0.1
2098	19215	8.47	0.1
2098	19218	9.32	0.100354
2098	19219	10.25	0.099785
2098	19220	9.8	-0.043902
2098	19221	9.12	-0.069388
2098	19222	9.01	-0.012061
2098	19225	9.22	0.023307
2098	19226	9.1	-0.013015
2098	19227	9.44	0.037363
2098	19228	8.84	-0.063559
2098	19229	8.09	-0.084842
2098	19232	8.11	0.002472
2098	19233	8.2	0.011097
2098	19234	8.2	0
2098	19235	7.67	-0.064634
2098	19236	7.79	0.015645
2098	19239	8.04	0.032092
2098	19240	7.98	-0.007463
2098	19241	8.1	0.015038
2098	19242	8.29	0.023457
2098	19243	8.62	0.039807
2098	19246	8.47	-0.017401
2098	19247	8.15	-0.03778
2098	19248	8.3	0.018405
2098	19249	7.83	-0.056627
2098	19250	7.83	0
2098	19253	7.8	-0.003831
2098	19254	7.47	-0.042308
2098	19255	7.55	0.01071
2098	19256	7.09	-0.060927
2098	19257	7.05	-0.005642
2098	19260	7.18	0.01844
2098	19261	7.4	0.030641
2098	19262	7.04	-0.048649
2098	19263	7.28	0.034091
2098	19264	7.4	0.016484
2098	19274	7.38	-0.002703
2098	19275	7.6	0.02981
2098	19276	7.83	0.030263
2098	19277	7.62	-0.02682
2098	19278	7.38	-0.031496
2098	19281	7.18	-0.0271
2098	19282	7.27	0.012535
2098	19283	7.34	0.009629
2098	19284	7.47	0.017711
2098	19285	7.37	-0.013387
2098	19288	7.44	0.009498
2098	19289	7.33	-0.014785
2098	19290	7.23	-0.013643
2098	19291	6.9	-0.045643
2098	19292	6.8	-0.014493
2098	19295	6.83	0.004412
2098	19296	6.8	-0.004392
2098	19297	7	0.029412
2098	19298	7.09	0.012857
2098	19299	7.08	-0.00141
2098	19302	7.12	0.00565
2098	19303	7	-0.016854
2098	19304	7.09	0.012857
2098	19305	6.95	-0.019746
2098	19306	6.9	-0.007194
2098	19309	7.13	0.033333
2098	19310	7.84	0.099579
2098	19311	7.47	-0.047194
2098	19312	7.26	-0.028112
2098	19313	6.81	-0.061983
2098	19316	6.86	0.007342
2098	19317	6.91	0.007289
2098	19318	6.88	-0.004342
2098	19319	7	0.017442
2098	19320	6.89	-0.015714
2098	19323	6.89	0
2098	19324	6.22	-0.097242
2098	19325	5.94	-0.045016
2098	19326	5.85	-0.015152
2098	19327	6.1	0.042735
2098	19330	5.81	-0.047541
2098	19331	6	0.032702
2098	19332	6.29	0.048333
2098	19333	6.25	-0.006359
2098	19334	6.39	0.0224
2098	19337	6.51	0.018779
2098	19338	6.47	-0.006144
2098	19339	6.53	0.009274
2098	19340	6.35	-0.027565
2098	19341	6.62	0.04252
2098	19344	6.77	0.022659
2098	19345	6.84	0.01034
2098	19346	6.73	-0.016082
2098	19347	6.72	-0.001486
2098	19348	6.6	-0.017857
2098	19351	7.26	0.1
2098	19352	7.51	0.034435
2098	19353	7.94	0.057257
2098	19354	7.47	-0.059194
2098	19355	7.5	0.004016
2098	19358	7.47	-0.004
2098	19362	7.36	-0.014726
2098	19365	7.53	0.023098
2098	19366	7.53	0
2098	19367	7.45	-0.010624
2098	19368	7.39	-0.008054
2098	19369	7.17	-0.02977
2098	19372	7.36	0.026499
2098	19373	7.55	0.025815
2098	19374	7.49	-0.007947
2098	19375	7.59	0.013351
2098	19376	7.66	0.009223
2098	19379	7.58	-0.010444
2098	19380	7.32	-0.034301
2098	19381	7.52	0.027322
2098	19382	7.39	-0.017287
2098	19383	7.16	-0.031123
2098	19386	7.27	0.015363
2098	19387	7.34	0.009629
2098	19388	7.34	0
2098	19389	7.15	-0.025886
2098	19390	7.28	0.018182
2098	19393	7.4	0.016484
2098	19394	7.34	-0.008108
2098	19395	7.39	0.006812
2098	19396	7.27	-0.016238
2098	19397	7.35	0.011004
2098	19407	7.41	0.008163
2098	19408	7.48	0.009447
2098	19409	7.79	0.041444
2098	19410	7.63	-0.020539
2098	19411	7.94	0.040629
2098	19414	7.87	-0.008816
2098	19415	7.52	-0.044473
2098	19416	7.46	-0.007979
2098	19417	7.59	0.017426
2098	19418	7.67	0.01054
2098	19421	8.09	0.054759
2098	19422	8.16	0.008653
2098	19423	8.63	0.057598
2098	19424	8.19	-0.050985
2098	19425	8.06	-0.015873
2098	19428	8.29	0.028536
2098	19429	7.86	-0.05187
2098	19430	7.69	-0.021628
2098	19431	7.71	0.002601
2098	19432	7.59	-0.015564
2098	19435	7.3	-0.038208
2098	19436	7.46	0.021918
2098	19437	7.62	0.021448
2098	19438	7.61	-0.001312
2098	19439	7.62	0.001314
2098	19442	7.71	0.011811
2098	19443	7.86	0.019455
2098	19444	7.9	0.005089
2098	19445	7.49	-0.051899
2098	19446	7.24	-0.033378
2098	19449	7.19	-0.006906
2098	19450	7.2	0.001391
2098	19451	6.9	-0.041667
2098	19456	6.8	-0.014493
2098	19457	6.85	0.007353
2098	19458	6.89	0.005839
2098	19459	6.85	-0.005806
2098	19460	6.78	-0.010219
2098	19463	7.06	0.041298
2098	19464	6.99	-0.009915
2098	19465	6.99	0
2098	19466	7	0.001431
2098	19467	7.11	0.015714
2098	19470	6.99	-0.016878
2098	19471	6.74	-0.035765
2098	19472	6.86	0.017804
2098	19473	6.83	-0.004373
2098	19474	6.66	-0.02489
2098	19480	6.8	0.021021
2098	19481	6.94	0.020588
2098	19484	7	0.008646
2098	19485	6.94	-0.008571
2098	19486	7.05	0.01585
2098	19487	6.95	-0.014184
2098	19488	7.1	0.021583
2098	19491	7.1	0
2098	19492	6.97	-0.01831
2098	19493	7.08	0.015782
2098	19494	7.11	0.004237
2098	19495	7.18	0.009845
2098	19498	7.26	0.011142
2098	19499	7.36	0.013774
2098	19500	7.3	-0.008152
2098	19501	7.3	0
2098	19502	7.61	0.042466
2098	19505	7.89	0.036794
2098	19506	7.9	0.001267
2098	19507	7.84	-0.007595
2098	19508	7.99	0.019133
2098	19509	7.66	-0.041302
2098	19512	7.56	-0.013055
2098	19513	7.49	-0.009259
2098	19514	7.65	0.021362
2098	19515	7.66	0.001307
2098	19516	7.79	0.016971
2098	19522	7.46	-0.042362
2098	19523	7.49	0.004021
2098	19526	7.33	-0.021362
2098	19527	7.34	0.001364
2098	19528	7.55	0.02861
2098	19529	7.15	-0.05298
2098	19530	6.9	-0.034965
2098	19533	6.25	-0.094203
2098	19534	6.15	-0.016
2098	19535	6.36	0.034146
2098	19536	7	0.100629
2098	19537	7.08	0.011429
2098	19540	7	-0.011299
2098	19541	6.99	-0.001429
2098	19542	6.7	-0.041488
2098	19543	6.62	0.00303
2098	19544	6.76	0.021148
2098	19547	6.96	0.029586
2098	19548	6.99	0.00431
2098	19549	7.24	0.035765
2098	19550	7.33	0.012431
2098	19551	7.25	-0.010914
2098	19554	7.42	0.023448
2098	19556	7.12	-0.040431
2098	19557	6.88	-0.033708
2098	19558	7.57	0.100291
2098	19561	8.33	0.100396
2098	19562	8.68	0.042017
2098	19563	8.5	-0.020737
2098	19564	8	-0.058824
2098	19565	7.88	-0.015
2098	19568	7.55	-0.041878
2098	19569	7.74	0.025166
2098	19570	7.78	0.005168
2098	19571	8.04	0.033419
2098	19572	7.85	-0.023632
2098	19575	7.98	0.016561
2098	19576	8.25	0.033835
2098	19577	8.21	-0.004848
2098	19578	8.03	-0.021924
2098	19579	7.97	-0.007472
2098	19582	8.07	0.012547
2098	19583	8.14	0.008674
2098	19584	7.9	-0.029484
2098	19585	8	0.012658
2098	19586	7.64	-0.045
2098	19589	7.83	0.024869
2098	19590	7.98	0.019157
2098	19591	8.06	0.010025
2098	19592	7.99	-0.008685
2098	19593	7.82	-0.021277
2098	19596	8.2	0.048593
2098	19597	8.22	0.002439
2098	19598	8.08	-0.017032
2098	19599	8.21	0.016089
2098	19600	8.31	0.01218
2098	19603	8.33	0.002407
2098	19604	8.4	0.008403
2098	19605	8.19	-0.025
2098	19606	8.22	0.003663
2098	19607	8.12	-0.012165
2098	19610	8.2	0.009852
2098	19611	8.15	-0.006098
2098	19612	7.92	-0.028221
2098	19613	8.25	0.041667
2098	19614	8.41	0.019394
2098	19617	8.49	0.009512
2098	19618	9.34	0.100118
2098	19619	9.15	-0.020343
2098	19624	9.27	0.013115
2098	19625	9.43	0.01726
2098	19626	8.99	-0.04666
2098	19627	8.76	-0.025584
2098	19628	8.65	-0.012557
2098	19631	8.73	0.009249
2098	19639	9.07	0.038946
2098	19640	9.11	0.00441
2098	19641	8.82	-0.031833
2098	19642	9.12	0.034014
2098	19645	9.25	0.014254
2098	19646	9.12	-0.014054
2098	19647	8.65	-0.051535
2098	19648	8.66	0.001156
2098	19649	8.75	0.010393
2098	19652	8.97	0.025143
2098	19653	8.86	-0.012263
2098	19654	8.5	-0.040632
2098	19655	8.58	0.009412
2098	19656	8.33	-0.029138
2098	19659	8.3	-0.003601
2098	19660	7.97	-0.039759
2098	19661	8.09	0.015056
2098	19662	8.14	0.00618
2098	19663	8.16	0.002457
2098	19666	8.18	0.002451
2098	19667	8.17	-0.001222
2098	19668	8.16	-0.001224
2098	19669	8.08	-0.009804
2098	19670	7.88	-0.024752
2098	19673	7.99	0.013959
2098	19674	8.1	0.013767
2098	19675	7.94	-0.019753
2098	19676	8.12	0.02267
2098	19677	8.34	0.027094
2098	19680	8.49	0.017986
2098	19681	8.73	0.028269
2098	19682	8.67	-0.006873
2098	19683	8.9	0.026528
2098	19684	8.63	-0.030337
2098	19687	8.66	0.003476
2098	19688	8.75	0.010393
2098	19689	8.76	0.001143
2098	19690	8.82	0.006849
2098	19691	9.02	0.022676
2098	19694	8.39	-0.069845
2098	19695	8.63	0.028605
2098	19696	8.79	0.01854
2098	19697	9.03	0.027304
2098	19698	8.96	-0.007752
2098	19701	9.12	0.017857
2098	19702	9.24	0.013158
2098	19703	8.98	-0.028139
2098	19704	9.07	0.010022
2098	19705	9.55	0.052922
2098	19708	9.39	-0.016754
2098	19709	8.97	-0.044728
2098	19710	9.01	0.004459
2098	19711	8.78	-0.025527
2098	19712	8.75	-0.003417
2098	19715	8.61	-0.016
2098	19716	8.8	0.022067
2098	19717	8.95	0.017045
2098	19718	9.03	0.008939
2098	19719	9.22	0.021041
2098	19722	9.25	0.003254
2098	19723	9.15	-0.010811
2098	19725	9.31	0.017486
2098	19726	9.23	-0.008593
2098	19729	8.81	-0.045504
2098	19730	8.89	0.009081
2098	19731	9.04	0.016873
2098	19732	9	-0.004425
2098	19733	8.52	-0.053333
2098	19736	8.4	-0.014085
2098	19737	8.61	0.025
2098	19738	8.62	0.001161
2098	19739	8.84	0.025522
2098	19740	8.73	-0.012443
2098	19743	8.7	-0.003436
2098	19744	8.84	0.016092
2098	19745	9.02	0.020362
2098	19746	9.01	-0.001109
2098	19747	9.15	0.015538
2098	19750	9.11	-0.004372
2098	19751	9.11	0
2098	19752	9.14	0.003293
2098	19753	8.99	-0.016411
2098	19761	9.22	0.025584
2098	19764	9.52	0.032538
2098	19765	9.74	0.023109
2098	19766	9.77	0.00308
2098	19767	9.64	-0.013306
2098	19768	9.91	0.028008
2098	19771	10.12	0.021191
2098	19772	10.26	0.013834
2098	19773	10.17	-0.008772
2098	19774	9.75	-0.041298
2098	19775	9.66	-0.009231
2098	19778	10	0.035197
2098	19779	9.4	-0.06
2098	19780	9.51	0.011702
2098	19781	9.42	-0.009464
2098	19782	9.62	0.021231
2098	19785	9.89	0.028067
2098	19786	9.79	-0.010111
2098	19787	9.57	-0.022472
2098	19788	9.48	-0.009404
2098	19789	9.39	-0.009494
2098	19792	9.09	-0.031949
2098	19793	9.19	0.011001
2098	19794	9.12	-0.007617
2098	19795	9.2	0.008772
2098	19796	9.14	-0.006522
2098	19799	9.35	0.022976
2098	19800	9.4	0.005348
2098	19801	9.58	0.019149
2098	19802	9.3	-0.029228
2098	19803	9.36	0.006452
2098	19806	9.4	0.004274
2098	19807	9.55	0.015957
2098	19808	9.55	0
2098	19809	9.32	-0.024084
2098	19810	9	-0.034335
2098	19813	8.91	-0.01
2098	19814	9.14	0.025814
2098	19815	9.25	0.012035
2098	19816	9.14	-0.011892
2098	19817	9.24	0.010941
2098	19821	9.32	0.008658
2098	19822	9.39	0.007511
2098	19823	9.33	-0.00639
2098	19824	9.31	-0.002144
2098	19827	9.51	0.021482
2098	19828	9.45	-0.006309
2098	19829	9.49	0.004233
2098	19830	9.78	0.030558
2098	19831	9.76	-0.002045
2098	19834	9.34	-0.043033
2098	19835	9.39	0.005353
2098	19836	9.57	0.019169
2098	19837	9.19	-0.039707
2098	19838	8.83	-0.039173
2098	19841	8.48	-0.039638
2098	19842	8.65	0.020047
2098	19843	8.83	0.020809
2098	19848	8.98	0.016988
2098	19849	9.04	0.006682
2098	19850	8.91	-0.014381
2098	19851	8.94	0.003367
2098	19852	8.87	-0.00783
2098	19855	9.11	0.027057
2098	19856	9.03	-0.008782
2098	19857	9.05	0.002215
2098	19858	8.9	-0.016575
2098	19859	9	0.011236
2098	19862	8.88	-0.013333
2098	19863	8.95	0.007883
2098	19864	9.1	0.01676
2098	19865	9.03	-0.007692
2098	19866	9.13	0.011074
2098	19869	9.24	0.012048
2098	19870	9.26	0.002165
2098	19871	9.35	0.009719
2098	19872	9.34	-0.00107
2098	19873	9.38	0.004283
2098	19877	9.39	0.001066
2098	19878	9.42	0.003195
2098	19879	9.57	0.015924
2098	19880	9.59	0.00209
2098	19883	9.61	0.002086
2098	19884	9.69	0.008325
2098	19885	9.88	0.019608
2098	19886	9.89	0.001012
2098	19887	9.95	0.006067
2098	19890	9.91	-0.00402
2098	19891	9.85	-0.006054
2098	19892	9.58	-0.027411
2098	19893	9.59	0.001044
2098	19894	9.63	0.004171
2098	19897	9.76	0.013499
2098	19898	9.87	0.01127
2098	19899	9.87	0
2098	19900	10	0.013171
2098	19901	10.03	0.003
2098	19904	10.05	0.001994
2098	19905	10.07	0.00199
2098	19906	10.32	0.024826
2098	19907	10.73	0.039729
2098	19908	10.75	0.001864
2098	19911	11.05	0.027907
2098	19912	11.23	0.01629
2098	19913	10.79	-0.039181
2098	19914	11.09	0.027804
2098	19915	10.95	-0.012624
2098	19918	11.05	0.009132
2098	19919	10.78	-0.024434
2098	19920	10.74	-0.003711
2098	19921	10.93	0.017691
2098	19922	10.77	0.003728
2098	19925	10.76	-0.000929
2098	19926	10.91	0.013941
2098	19927	10.85	-0.0055
2098	19928	10.72	-0.011982
2098	19929	10.79	0.00653
2098	19932	10.99	0.018536
2098	19933	11.11	0.010919
2098	19934	11.1	-0.0009
2098	19935	11.11	0.000901
2098	19936	11.33	0.019802
2098	19939	11.25	-0.007061
2098	19940	11.14	-0.009778
2098	19941	11.04	-0.008977
2098	19942	10.82	-0.019928
2098	19943	10.9	0.007394
2098	19946	11.15	0.022936
2098	19947	11.18	0.002691
2098	19948	11.19	0.000894
2098	19949	11.5	0.027703
2098	19950	11.59	0.007826
2098	19953	12.48	0.07679
2098	19954	12.39	-0.007212
2098	19955	12.77	0.03067
2098	19956	12.76	-0.000783
2098	19957	12.81	0.003918
2098	19960	12.39	-0.032787
2098	19961	12.08	-0.02502
2098	19962	12.2	0.009934
2098	19963	12.5	0.02459
2098	19964	12.62	0.0096
2098	19967	12.69	0.005547
2098	19968	12.86	0.013396
2098	19969	13.18	0.024883
2098	19970	13.68	0.037936
2098	19971	13.72	0.002924
2098	19975	13.68	-0.002915
2098	19976	14.14	0.033626
2098	19977	13.9	-0.016973
2098	19978	13.98	0.005755
2098	19981	14.08	0.007153
2098	19982	13.15	-0.066051
2098	19983	13.32	0.012928
2098	19984	13.49	0.012763
2098	19985	13.71	0.016308
2098	19988	13.7	-0.000729
2098	19989	13.65	-0.00365
2098	19990	13.9	0.018315
2098	19991	14	0.007194
2098	19992	14.13	0.009286
2098	19995	13.84	-0.020524
2098	19996	14.06	0.015896
2098	20004	14.1	0.002845
2098	20005	14.67	0.040426
2098	20006	14.62	-0.003408
2098	20009	14.46	-0.010944
2098	20010	14.36	-0.006916
2098	20011	14.33	-0.002089
2098	20012	14.32	-0.000698
2098	20013	13.95	-0.025838
2098	20016	14.08	0.009319
2098	20017	14.57	0.034801
2098	20018	14.1	-0.032258
2098	20019	13.33	-0.05461
2098	20020	13.45	0.009002
2098	20023	13.72	0.020074
2098	20024	14.71	0.072157
2098	20025	15.07	0.024473
2098	20026	14.81	-0.017253
2098	20027	14.81	0
2098	20030	15.04	0.01553
2098	20031	14.8	-0.015957
2098	20032	14.58	-0.014865
2098	20033	14.86	0.019204
2098	20034	14.49	-0.024899
2098	20037	14.59	0.006901
2098	20038	13.89	-0.047978
2098	20039	14.15	0.018719
2098	20040	13.51	-0.04523
2098	20041	13.52	0.00074
2098	20044	13.79	0.01997
2098	20045	13.8	0.000725
2098	20046	13.81	0.000725
2098	20047	13.85	0.002896
2098	20048	14.24	0.028159
2098	20051	14.56	0.022472
2098	20052	14.68	0.008242
2098	20053	14.71	0.002044
2098	20054	14.74	0.002039
2098	20055	14.79	0.003392
2098	20058	14.25	-0.036511
2098	20059	14.32	0.004912
2098	20060	14.47	0.010475
2098	20061	14.56	0.00622
2098	20062	13.8	-0.052198
2098	20065	13.61	-0.013768
2098	20066	12.76	-0.062454
2098	20067	13.33	0.044671
2098	20068	13.68	0.026257
2098	20069	13.8	0.008772
2098	20072	15.18	0.1
2098	20073	14.41	-0.050725
2098	20074	15.85	0.099931
2098	20107	15.41	-0.02776
2098	20108	16.95	0.099935
2098	20109	18.2	0.073746
2098	20110	19.02	0.045055
2098	20111	18.62	-0.02103
2098	20114	20.08	0.07841
2098	20115	20.27	0.009462
2098	20116	19.18	-0.053774
2098	20117	18.87	-0.016163
2098	20118	18.3	-0.030207
2098	20121	18.49	0.010383
2098	20122	18.88	0.021092
2098	20123	19.52	0.033898
2098	20124	18.93	-0.030225
2098	20125	18.49	-0.023244
2098	20128	17.34	-0.062196
2098	20129	17.7	0.020761
2098	20130	17.4	-0.016949
2098	20131	17.46	0.003448
2098	20132	19.21	0.100229
2098	20135	19.72	0.026549
2098	20136	19.05	-0.033976
2098	20144	19	-0.002625
2098	20145	18.41	-0.031053
2098	20146	18.8	0.021184
2098	20149	19.25	0.023936
2098	20150	19.85	0.031169
2098	20151	20.51	0.033249
2098	20152	20.51	0
2098	20153	19.16	-0.065822
2098	20156	19.4	0.012526
2098	20157	20.25	0.043814
2098	20158	19.58	-0.033086
2098	20159	19.36	-0.011236
2098	20160	19.46	0.005165
2098	20163	20.86	0.071942
2098	20164	22.2	0.064238
2098	20165	22.01	-0.008559
2098	20166	22.5	0.022263
2098	20167	22.79	0.012889
2098	20170	24.5	0.075033
2098	20171	25.49	0.040408
2098	20172	25.76	0.010592
2098	20173	23.4	-0.091615
2098	20174	23.82	0.017949
2098	20177	23.26	-0.02351
2098	20178	23.28	0.00086
2098	20179	24.3	0.043814
2098	20180	24.57	0.011111
2098	20181	24.25	-0.013024
2098	20185	24.26	0.000412
2098	20186	23.91	-0.014427
2098	20187	23.25	-0.027604
2098	20188	24.66	0.060645
2098	20191	27.13	0.100162
2098	20192	27.99	0.031699
2098	20193	28.51	0.018578
2098	20194	27.82	-0.024202
2098	20195	26.9	-0.03307
2098	20198	25.5	-0.052045
2098	20199	26.82	0.051765
2098	20200	26.95	0.004847
2098	20201	26.34	-0.022635
2098	20202	26.51	0.006454
2098	20205	26.58	0.002641
2098	20206	27.78	0.045147
2098	20207	28.54	0.027358
2098	20208	26.95	-0.055711
2098	20212	25.88	-0.039703
2098	20213	26.59	0.027434
2098	20214	25.48	-0.041745
2098	20215	24.15	-0.052198
2098	20216	24.98	0.034369
2098	20219	26.18	0.048038
2098	20220	26.24	0.002292
2098	20221	28.86	0.099848
2098	20222	31.75	0.100139
2098	20223	34.93	0.100157
2098	20226	38.42	0.099914
2098	20227	41.09	0.069495
2098	20228	41	-0.00219
2098	20229	43.94	0.071707
2098	20230	42.55	-0.031634
[truncated: 1,012 more rows]

## Sheet: 002161
stkcd	date	price	rit
2161	17399	57.1	3.29323
2161	17400	57.5	0.007005
2161	17401	52.4	-0.088696
2161	17402	52.56	0.003053
2161	17405	50.85	-0.032534
2161	17406	52.26	0.027729
2161	17407	49.39	-0.054918
2161	17408	50.99	0.032395
2161	17409	56.09	0.10002
2161	17412	57.5	0.025138
2161	17413	55.02	-0.04313
2161	17414	53.98	-0.018902
2161	17415	54.63	0.012041
2161	17416	53.91	-0.01318
2161	17419	52.5	-0.026155
2161	17420	49.5	-0.057143
2161	17421	54.45	0.1
2161	17422	54	-0.008264
2161	17423	53.48	-0.00963
2161	17426	53.4	-0.001496
2161	17427	52.5	-0.016854
2161	17429	52.39	-0.002095
2161	17430	50.7	-0.032258
2161	17433	50.01	-0.013609
2161	17434	50	-0.0002
2161	17435	50.48	0.0096
2161	17436	51.5	0.020206
2161	17437	52	0.009709
2161	17447	51.05	-0.018269
2161	17448	52.99	0.038002
2161	17449	51.56	-0.026986
2161	17450	51.46	-0.001939
2161	17451	50.83	-0.012243
2161	17454	52.15	0.025969
2161	17455	50.9	-0.023969
2161	17456	51.4	0.009823
2161	17457	52.66	0.024514
2161	17458	51.3	-0.025826
2161	17461	47.88	-0.066667
2161	17462	45.42	-0.051378
2161	17463	44.06	-0.029943
2161	17464	42	-0.046754
2161	17465	44.1	0.05
2161	17468	46.02	0.043537
2161	17469	44	-0.043894
2161	17470	44.06	0.001364
2161	17471	42.2	-0.042215
2161	17472	39.2	-0.07109
2161	17475	39.1	-0.002551
2161	17476	38.9	-0.005115
2161	17477	37.66	-0.031877
2161	17478	38.7	0.027616
2161	17479	40.84	0.055297
2161	17482	40.98	0.003428
2161	17483	39.41	-0.038311
2161	17484	38.96	-0.011418
2161	17485	37.99	-0.024897
2161	17486	38.12	0.003422
2161	17489	41.2	0.080797
2161	17490	40.6	-0.014563
2161	17491	43.88	0.080788
2161	17492	40.38	-0.079763
2161	17493	38.64	-0.043091
2161	17496	38.5	-0.003623
2161	17497	37.5	-0.025974
2161	17498	36.89	-0.016267
2161	17499	38.63	0.047167
2161	17500	37.05	-0.040901
2161	17503	37.23	0.004858
2161	17504	37.5	0.007252
2161	17505	39.15	0.044
2161	17506	38.62	-0.013538
2161	17507	38.92	0.007768
2161	17510	39.8	0.02261
2161	17511	40.45	0.016332
2161	17512	40.17	-0.006922
2161	17513	40.26	0.00224
2161	17514	40.26	0
2161	17517	40.8	0.013413
2161	17518	39.5	-0.031863
2161	17519	40.31	0.020506
2161	17520	41.41	0.027289
2161	17521	41.56	0.003622
2161	17524	42.7	0.02743
2161	17525	42.98	0.006557
2161	17526	44.01	0.023965
2161	17527	43.15	-0.019541
2161	17528	43.2	0.001159
2161	17533	45.61	0.055787
2161	17534	46.55	0.02061
2161	17535	45.98	-0.012245
2161	17538	46	0.000435
2161	17539	45.4	-0.013043
2161	17540	49.94	0.1
2161	17541	49.79	-0.003004
2161	17542	49.52	-0.005423
2161	17545	49.55	0.000606
2161	17546	51.59	0.041171
2161	17547	49.9	-0.032758
2161	17548	47.7	-0.044088
2161	17549	49.49	0.037526
2161	17552	46.5	-0.060416
2161	17553	41.98	-0.097204
2161	17554	46.18	0.100048
2161	17555	50.4	0.091382
2161	17556	51	0.011905
2161	17559	52.36	0.026667
2161	17560	52.48	0.002292
2161	17561	51	-0.028201
2161	17562	47.99	-0.05902
2161	17563	49.5	0.031465
2161	17566	53.69	0.084646
2161	17567	54.29	0.011175
2161	17575	53.16	-0.020814
2161	17576	53.51	0.006584
2161	17577	55.83	0.043356
2161	17580	56.75	0.016479
2161	17581	56.5	-0.004405
2161	17582	56.59	0.001593
2161	17583	57.5	0.016081
2161	17584	57.64	0.002435
2161	17587	55	-0.045802
2161	17588	53.48	-0.027636
2161	17589	55.17	0.031601
2161	17590	55.3	0.002356
2161	17591	56.3	0.018083
2161	17594	57.98	0.02984
2161	17595	59.32	0.023111
2161	17596	59.99	0.011295
2161	17597	59.19	-0.013336
2161	17598	61	0.030579
2161	17601	60	-0.016393
2161	17602	58.08	-0.032
2161	17603	62.2	0.070937
2161	17604	59.61	-0.04164
2161	17605	61.35	0.02919
2161	17608	58.99	-0.038468
2161	17609	54	-0.084591
2161	17610	59.09	0.094259
2161	17611	64.25	0.087324
2161	17612	64.5	0.003891
2161	17615	67.19	0.041705
2161	17616	66.3	-0.013246
2161	17617	66.7	0.006033
2161	17618	69.14	0.036582
2161	17619	68.25	-0.012872
2161	17622	64.29	-0.058022
2161	17623	62.34	-0.030331
2161	17624	58.24	-0.065768
2161	17625	57.02	-0.020948
2161	17629	60.29	0.057348
2161	17630	66.32	0.100017
2161	17632	64.9	-0.021411
2161	17633	66.7	0.027735
2161	17636	64	-0.04048
2161	17637	68.49	0.070156
2161	17638	64.64	-0.056213
2161	17639	62.17	-0.038212
2161	17640	58.78	-0.054528
2161	17643	26.5	-0.090597
2161	17644	25.65	-0.032075
2161	17645	28.22	0.100195
2161	17646	30.5	0.080794
2161	17647	28.46	-0.066885
2161	17650	29.78	0.046381
2161	17651	30.2	0.014103
2161	17652	31.08	0.029139
2161	17657	33.11	0.065315
2161	17658	32.28	-0.025068
2161	17659	31.45	-0.025713
2161	17660	32.64	0.037838
2161	17661	31.85	-0.024203
2161	17664	31.3	-0.017268
2161	17665	29.5	-0.057508
2161	17666	31.35	0.062712
2161	17667	30.58	-0.024561
2161	17668	30.07	-0.016678
2161	17671	29.5	-0.018956
2161	17672	28.97	-0.017966
2161	17673	30.46	0.051433
2161	17674	30.5	0.001313
2161	17675	32.75	0.07377
2161	17678	31.08	-0.050992
2161	17679	31.1	0.000644
2161	17680	31.71	0.019614
2161	17681	30.8	-0.028698
2161	17682	30.07	-0.023701
2161	17685	31.1	0.034253
2161	17686	32.23	0.036334
2161	17687	32.26	0.000931
2161	17688	33.99	0.053627
2161	17689	37.36	0.099147
2161	17693	36.08	-0.034261
2161	17694	37.58	0.041574
2161	17695	34.4	-0.084619
2161	17696	32.6	-0.052326
2161	17699	31.83	-0.02362
2161	17700	32.22	0.012253
2161	17701	33.98	0.054624
2161	17702	32	-0.05827
2161	17703	34.25	0.070313
2161	17706	35.1	0.024818
2161	17707	35.62	0.014815
2161	17708	35.9	0.007861
2161	17709	36.43	0.014763
2161	17710	33.65	-0.076311
2161	17713	31.31	-0.069539
2161	17714	32.04	0.023315
2161	17715	31.75	-0.009051
2161	17716	32.47	0.022677
2161	17717	30.88	-0.048968
2161	17720	32	0.036269
2161	17721	33.05	0.032813
2161	17722	33.85	0.024206
2161	17723	32.8	-0.031019
2161	17724	31.88	-0.028049
2161	17727	32.65	0.024153
2161	17728	31.55	-0.033691
2161	17729	31.22	-0.01046
2161	17730	31.26	0.001281
2161	17731	31	-0.008317
2161	17734	31.07	0.002258
2161	17735	30.37	-0.02253
2161	17736	29.6	-0.025354
2161	17737	29.82	0.007432
2161	17738	28.83	-0.033199
2161	17741	31.25	0.08394
2161	17742	31.6	0.0112
2161	17743	31.05	-0.017405
2161	17744	29.36	-0.054428
2161	17745	29.5	0.004768
2161	17748	28.9	-0.020339
2161	17749	27.9	-0.034602
2161	17750	26.69	-0.043369
2161	17751	26.33	-0.013488
2161	17752	24.8	-0.058109
2161	17755	24.16	-0.025806
2161	17756	25.1	0.038907
2161	17757	25.49	0.015538
2161	17758	25.15	-0.013339
2161	17759	24.98	-0.006759
2161	17762	22.48	-0.10008
2161	17763	20.56	-0.085409
2161	17764	21.85	0.062743
2161	17765	21	-0.038902
2161	17766	20.4	-0.028571
2161	17769	18.81	-0.077941
2161	17770	19.12	0.016481
2161	17771	18.7	-0.021967
2161	17772	18.06	-0.034225
2161	17773	18.2	0.007752
2161	17776	18.15	-0.002747
2161	17777	18	-0.008264
2161	17778	17.5	-0.027778
2161	17779	17.7	0.011429
2161	17780	18	0.016949
2161	17783	17.1	-0.05
2161	17784	17	-0.005848
2161	17785	16.75	-0.014706
2161	17786	16.86	0.006567
2161	17787	16.97	0.006524
2161	17791	17	0.001768
2161	17792	17.03	0.001765
2161	17793	16.45	-0.034058
2161	17794	18.1	0.100304
2161	17797	17.86	-0.01326
2161	17798	16.07	-0.100224
2161	17799	15.61	-0.028625
2161	17800	15.68	0.004484
2161	17801	15.28	-0.02551
2161	17811	14.46	-0.053665
2161	17812	13.82	-0.04426
2161	17813	14.58	0.054993
2161	17814	13.75	-0.056927
2161	17815	12.56	-0.086545
2161	17818	12.78	0.017516
2161	17819	12.18	-0.046948
2161	17820	11.35	-0.068144
2161	17821	10.71	-0.056388
2161	17822	10.72	0.000934
2161	17825	11.79	0.099813
2161	17826	12.23	0.03732
2161	17827	11.91	-0.026165
2161	17828	12.26	0.029387
2161	17829	13.2	0.076672
2161	17832	13.4	0.015152
2161	17833	13.49	0.006716
2161	17834	13.14	-0.025945
2161	17835	13.43	0.02207
2161	17836	12.9	-0.039464
2161	17839	12.9	0
2161	17840	12.74	-0.012403
2161	17841	13.32	0.045526
2161	17842	13.98	0.04955
2161	17843	14.02	0.002861
2161	17846	15.38	0.097004
2161	17847	15.04	-0.022107
2161	17848	15.31	0.017952
2161	17849	16.77	0.095363
2161	17850	17.9	0.067382
2161	17853	18.1	0.011173
2161	17854	16.8	-0.071823
2161	17856	17.39	0.035119
2161	17857	17.24	-0.008626
2161	17860	16.3	-0.054524
2161	17861	16.62	0.019632
2161	17862	17.64	0.061372
2161	17863	17.9	0.014739
2161	17864	18.5	0.03352
2161	17867	20.05	0.083784
2161	17868	19.66	-0.019451
2161	17869	20.58	0.046796
2161	17870	19.34	-0.060253
2161	17871	19.22	-0.006205
2161	17874	19.89	0.03486
2161	17875	19.52	-0.018602
2161	17876	20.76	0.063525
2161	17877	20	-0.036609
2161	17878	18.7	-0.065
2161	17881	18.93	0.012299
2161	17882	19.78	0.044902
2161	17883	19.8	0.001011
2161	17884	19.98	0.009091
2161	17885	20.67	0.034535
2161	17888	20.32	-0.016933
2161	17889	18.84	-0.072835
2161	17890	18.2	-0.03397
2161	17891	17.9	-0.016484
2161	17892	18.02	0.006704
2161	17895	18	-0.00111
2161	17896	18.52	0.028889
2161	17897	18.68	0.008639
2161	17902	19.35	0.035867
2161	17903	19.84	0.025323
2161	17904	19.95	0.005544
2161	17905	19.11	-0.042105
2161	17906	19.8	0.036107
2161	17909	20.24	0.022222
2161	17910	19.28	-0.047431
2161	17911	19.32	0.002075
2161	17913	19.22	-0.005176
2161	17916	18.82	-0.020812
2161	17917	18.7	-0.006376
2161	17918	20.1	0.074866
2161	17919	19.88	-0.010945
2161	17920	19.67	-0.010563
2161	17930	20.66	0.05033
2161	17931	20.85	0.009197
2161	17932	20.98	0.006235
2161	17933	20.3	-0.032412
2161	17934	21.27	0.047783
2161	17937	21.26	-0.00047
2161	17938	21.79	0.024929
2161	17939	21.83	0.001836
2161	17940	22.48	0.029776
2161	17941	22.32	-0.007117
2161	17944	21.7	-0.027778
2161	17945	20.99	-0.032719
2161	17946	19.7	-0.061458
2161	17947	20.06	0.018274
2161	17948	20.62	0.027916
2161	17951	20.91	0.014064
2161	17952	19.45	-0.069823
2161	17953	18.85	-0.030848
2161	17954	17.85	-0.05305
2161	17955	16.96	-0.04986
2161	17958	17.31	0.020637
2161	17959	17.61	0.017331
2161	17960	18.54	0.052811
2161	17961	19.55	0.054477
2161	17962	18.82	-0.03734
2161	17965	17.03	-0.095112
2161	17966	18.25	0.071638
2161	17967	19.2	0.052055
2161	17968	21.08	0.097917
2161	17969	20.84	-0.011385
2161	17972	21.17	0.015835
2161	17973	21.41	0.011337
2161	17974	21.75	0.01588
2161	17975	22.4	0.029885
2161	17976	21.23	-0.052232
2161	17979	21.47	0.011305
2161	17980	22.24	0.035864
2161	17981	23.7	0.065647
2161	17982	24.36	0.027848
2161	17983	23.8	-0.022989
2161	17986	23.66	-0.005882
2161	17987	23.4	-0.010989
2161	17988	23.3	-0.004274
2161	17989	24.65	0.05794
2161	17990	25	0.014199
2161	17994	24.78	-0.0088
2161	17995	24.52	-0.010492
2161	17996	24.98	0.01876
2161	17997	25.79	0.032426
2161	18000	26.83	0.040326
2161	18001	27.15	0.011927
2161	18002	29.25	0.077348
2161	18003	29.06	-0.006496
2161	18004	27.9	-0.039917
2161	18007	29.49	0.056989
2161	18008	28.4	-0.036962
2161	18009	27.69	-0.025
2161	18010	28.17	0.017335
2161	18011	29.16	0.035144
2161	18014	28.67	-0.016804
2161	18015	30.15	0.051622
2161	18016	29.92	-0.007629
2161	18017	30.49	0.019051
2161	18021	31.75	0.041325
2161	18022	31.7	-0.001575
2161	18023	31.91	0.006625
2161	18024	30.89	-0.031965
2161	18025	30	-0.028812
2161	18028	28.8	-0.04
2161	18029	29.14	0.011806
2161	18030	29.6	0.015786
2161	18031	29.3	-0.010135
2161	18032	31.04	0.059386
2161	18035	30.7	-0.010954
2161	18036	30.7	0
2161	18037	30.04	-0.021498
2161	18038	29.61	-0.014314
2161	18039	29.96	0.01182
2161	18042	29.69	-0.009012
2161	18043	30.28	0.019872
2161	18044	30.01	-0.008917
2161	18049	30.69	0.022659
2161	18050	33.7	0.098078
2161	18051	33.99	0.008605
2161	18052	33.5	-0.014416
2161	18053	33.23	-0.00806
2161	18056	34.79	0.046946
2161	18057	34.6	-0.005461
2161	18058	34.56	-0.001156
2161	18060	32.8	-0.050926
2161	18063	32.6	-0.006098
2161	18064	32.37	-0.007055
2161	18065	34.35	0.061168
2161	18066	33.65	-0.020378
2161	18067	32.64	-0.030015
2161	18070	33.01	0.011336
2161	18071	32.65	-0.010906
2161	18072	32.86	0.006432
2161	18073	16.32	-0.003663
2161	18074	16.02	-0.018382
2161	18077	15.68	-0.021223
2161	18078	15.5	-0.01148
2161	18079	15.5	0
2161	18080	16.59	0.070323
2161	18081	16.5	-0.005425
2161	18084	15.99	-0.030909
2161	18085	16.13	0.008755
2161	18086	16.27	0.008679
2161	18087	17.13	0.052858
2161	18088	16.86	-0.015762
2161	18091	18.52	0.098458
2161	18092	19.49	0.052376
2161	18093	19.03	-0.023602
2161	18094	18.9	-0.006831
2161	18095	19.03	0.006878
2161	18098	18.9	-0.006831
2161	18099	18.94	0.002116
2161	18100	18.89	-0.00264
2161	18101	18.99	0.005294
2161	18102	18.4	-0.031069
2161	18105	18.1	-0.016304
2161	18106	18.33	0.012707
2161	18107	17.17	-0.063284
2161	18108	16.85	-0.018637
2161	18109	17.54	0.04095
2161	18112	17.43	-0.006271
2161	18113	17.32	-0.006311
2161	18114	17.93	0.035219
2161	18115	17.96	0.001673
2161	18116	17.8	-0.008909
2161	18119	17.28	-0.029213
2161	18120	17.49	0.012153
2161	18121	16.6	-0.050886
2161	18122	16.48	-0.007229
2161	18123	15.33	-0.069782
2161	18126	14.51	-0.05349
2161	18127	14.94	0.029635
2161	18128	14.31	-0.042169
2161	18129	14.72	0.028651
2161	18130	16.19	0.099864
2161	18133	16.23	0.002471
2161	18134	16.63	0.024646
2161	18135	17.21	0.034877
2161	18136	16.89	-0.018594
2161	18137	16.42	-0.027827
2161	18140	14.78	-0.099878
2161	18141	14.48	-0.020298
2161	18142	14.56	0.005525
2161	18143	15.36	0.054945
2161	18144	15.66	0.019531
2161	18147	15.88	0.014049
2161	18148	16.03	0.009446
2161	18149	15.77	-0.01622
2161	18150	15.54	-0.014585
2161	18151	15.83	0.018662
2161	18154	17.06	0.077701
2161	18155	18.77	0.100234
2161	18156	20.65	0.10016
2161	18157	22.72	0.100242
2161	18158	24.87	0.09463
2161	18161	24.82	-0.00201
2161	18162	24.2	-0.02498
2161	18163	23.71	-0.020248
2161	18164	22.66	-0.044285
2161	18165	21.68	-0.043248
2161	18168	21.56	-0.005535
2161	18169	19.8	-0.081633
2161	18170	20.4	0.030303
2161	18179	22.15	0.085784
2161	18182	23.15	0.045147
2161	18183	22.09	-0.045788
2161	18184	22.32	0.010412
2161	18185	21.67	-0.029122
2161	18186	22.64	0.044762
2161	18189	22.7	0.00265
2161	18190	24.04	0.059031
2161	18191	23.5	-0.022463
2161	18192	23.49	-0.000426
2161	18193	23.39	-0.004257
2161	18196	24.31	0.039333
2161	18197	24.72	0.016865
2161	18198	23.5	-0.049353
2161	18199	21.81	-0.071915
2161	18200	21.81	0
2161	18203	22.15	0.015589
2161	18204	22.78	0.028442
2161	18205	24.4	0.071115
2161	18206	23.78	-0.02541
2161	18207	23.55	-0.009672
2161	18210	24.3	0.031847
2161	18211	23.7	-0.024691
2161	18212	23.81	0.004641
2161	18213	23.51	-0.0126
2161	18214	23.28	-0.009783
2161	18217	23.85	0.024485
2161	18218	24.41	0.02348
2161	18219	25.08	0.027448
2161	18220	25.33	0.009968
2161	18221	24.68	-0.025661
2161	18224	24.81	0.005267
2161	18225	23.82	-0.039903
2161	18226	24.14	0.013434
2161	18227	22.32	-0.075394
2161	18228	22.15	-0.007616
2161	18231	22.96	0.036569
2161	18232	23.15	0.008275
2161	18233	23.29	0.006048
2161	18234	22.9	-0.016745
2161	18235	22.21	-0.030131
2161	18238	23.5	0.058082
2161	18239	22.98	-0.022128
2161	18240	23	0.00087
2161	18241	23.08	0.003478
2161	18242	23.3	0.009532
2161	18245	22.8	-0.021459
2161	18246	22.97	0.007456
2161	18247	22.53	-0.019155
2161	18248	21.16	-0.060808
2161	18249	20.09	-0.050567
2161	18252	20.57	0.023892
2161	18253	20.12	-0.021877
2161	18254	20.77	0.032306
2161	18255	21.25	0.02311
2161	18256	22.33	0.050824
2161	18259	22.44	0.004926
2161	18260	21.95	-0.021836
2161	18262	21.85	-0.004556
2161	18266	22.25	0.018307
2161	18267	23.03	0.035056
2161	18268	22.83	-0.008684
2161	18269	21.61	-0.053438
2161	18270	21.77	0.007404
2161	18273	22.68	0.041801
2161	18274	24.05	0.060406
2161	18275	23.5	-0.022869
2161	18276	24.5	0.042553
2161	18277	24.27	-0.009388
2161	18280	24.33	0.002472
2161	18281	24.99	0.027127
2161	18282	23.33	-0.066427
2161	18283	22.96	-0.015859
2161	18284	21.94	-0.044425
2161	18287	21.57	-0.016864
2161	18288	21.44	-0.006027
2161	18289	21.85	0.019123
2161	18290	21.9	0.002288
2161	18291	22	0.004566
2161	18294	20.54	-0.066364
2161	18295	20.6	0.002921
2161	18296	20.79	0.009223
2161	18297	20.74	-0.002405
2161	18298	20.06	-0.032787
2161	18301	19.99	-0.00349
2161	18302	20.15	0.008004
2161	18303	20.24	0.004467
2161	18304	20.12	-0.005929
2161	18305	20.5	0.018887
2161	18315	20.7	0.009756
2161	18316	21.16	0.022222
2161	18317	21.31	0.007089
2161	18318	21.44	0.0061
2161	18319	21.26	-0.008396
2161	18322	21.36	0.004704
2161	18323	23.5	0.100187
2161	18324	25.1	0.068085
2161	18325	23.4	-0.067729
2161	18326	23	-0.017094
2161	18329	23.15	0.006522
2161	18330	23.03	-0.005184
2161	18331	23.51	0.020842
2161	18332	22.77	-0.031476
2161	18333	22.72	-0.002196
2161	18336	23.09	0.016285
2161	18337	22.7	-0.01689
2161	18338	24.97	0.1
2161	18339	24.15	-0.032839
2161	18340	25.08	0.038509
2161	18343	25.32	0.009569
2161	18344	24.98	-0.013428
2161	18345	24.63	-0.014011
2161	18346	24.55	-0.003248
2161	18347	25.1	0.022403
2161	18350	24.82	-0.011155
2161	18351	25.25	0.017325
2161	18352	25.26	0.000396
2161	18353	25.42	0.006334
2161	18354	25.77	0.013769
2161	18358	25.08	-0.026775
2161	18359	24.98	-0.003987
2161	18360	24.73	-0.010008
2161	18361	25.33	0.024262
2161	18364	25.96	0.024872
2161	18365	24.88	-0.041602
2161	18366	24.52	-0.014469
2161	18367	23.68	-0.034258
2161	18368	23.83	0.006334
2161	18371	23.09	-0.031053
2161	18372	23.69	0.025985
2161	18373	24.37	0.028704
2161	18374	24.25	-0.004924
2161	18375	23.5	-0.030928
2161	18378	23.79	0.01234
2161	18379	22.81	-0.041194
2161	18380	22.28	-0.023235
2161	18381	20.98	-0.058348
2161	18382	20.31	-0.031935
2161	18386	20.39	0.003939
2161	18387	20.86	0.023051
2161	18388	19.91	-0.045542
2161	18392	18.37	-0.077348
2161	18393	18.39	0.001089
2161	18394	18.06	-0.017945
2161	18395	18.69	0.034884
2161	18396	19	0.016586
2161	18399	17.12	-0.098947
2161	18400	16.89	-0.013435
2161	18401	17.29	0.023683
2161	18402	16.58	-0.041064
2161	18403	17.09	0.032005
2161	18406	18.29	0.070217
2161	18407	18.3	0.000547
2161	18408	18.19	-0.006011
2161	18409	18.5	0.017042
2161	18410	18.68	0.00973
2161	18413	17.7	-0.052463
2161	18414	18.35	0.036723
2161	18415	19.2	0.046322
2161	18416	18.67	-0.027604
2161	18417	18.8	0.006963
2161	18420	19.08	0.014894
2161	18421	19.13	0.002621
2161	18422	19.29	0.008364
2161	18423	19.76	0.024365
2161	18424	19.39	-0.018725
2161	18430	18.66	-0.037648
2161	18431	17.31	-0.072347
2161	18434	18.11	0.046216
2161	18435	18.07	-0.002209
2161	18436	18.64	0.031544
2161	18437	19.12	0.025751
2161	18438	18.55	-0.029812
2161	18441	17.8	-0.040431
2161	18442	16.51	-0.072472
2161	18443	16.22	-0.017565
2161	18444	15.62	-0.036991
2161	18445	15.32	-0.019206
2161	18448	15.17	-0.009791
2161	18449	15.75	0.038233
2161	18450	15.88	0.008254
2161	18451	15.63	-0.015743
2161	18452	16.13	0.03199
2161	18455	16.69	0.034718
2161	18456	16.63	-0.003595
2161	18457	16.56	-0.004209
2161	18458	16.04	-0.031401
2161	18459	15.77	-0.016833
2161	18462	16.13	0.022828
2161	18463	16.73	0.037198
2161	18464	16.85	0.007173
2161	18465	17.38	0.031454
2161	18466	17.3	-0.004603
2161	18469	18.65	0.078035
2161	18470	18.62	-0.001609
2161	18471	18.71	0.004834
2161	18472	18.61	-0.005345
2161	18473	18.17	-0.023643
2161	18476	18.35	0.009906
2161	18477	18.05	-0.016349
2161	18478	18.6	0.030471
2161	18479	18.4	-0.010753
2161	18480	19.14	0.040217
2161	18483	19.09	-0.002612
2161	18484	17.91	-0.061812
2161	18485	18.28	0.020659
2161	18486	18.17	-0.006018
2161	18487	18.69	0.028619
2161	18490	19.01	0.017121
2161	18491	19.15	0.007365
2161	18492	20.03	0.045953
2161	18493	20.56	0.02646
2161	18494	20.39	-0.008268
2161	18497	21.67	0.062776
2161	18498	21.67	0
2161	18499	21.78	0.005076
2161	18500	22.39	0.028007
2161	18501	22.16	-0.010272
2161	18504	22.32	0.00722
2161	18505	22.36	0.001792
2161	18506	21.89	-0.02102
2161	18507	22.47	0.026496
2161	18508	24.38	0.085002
2161	18511	24.25	-0.005332
2161	18512	23.55	-0.028866
2161	18513	23.9	0.014862
2161	18514	24.39	0.020502
2161	18515	24.13	-0.01066
2161	18518	24.23	0.004144
2161	18519	24.13	-0.004127
2161	18520	22.95	-0.048902
2161	18521	21.82	-0.049237
2161	18522	22.02	0.009166
2161	18525	21.11	-0.041326
2161	18526	20.64	-0.022264
2161	18532	21.86	0.059109
2161	18533	22.63	0.035224
2161	18534	23.16	0.02342
2161	18535	23.5	0.01468
2161	18543	23.7	0.008511
2161	18546	24.2	0.021097
2161	18547	23.68	-0.021488
2161	18548	25.21	0.064611
2161	18549	24.82	-0.01547
2161	18550	26.01	0.047945
2161	18553	25.9	-0.004229
2161	18554	26.96	0.040927
2161	18555	26.66	-0.011128
2161	18556	24.83	-0.068642
2161	18557	25.35	0.020942
2161	18560	26.96	0.063511
2161	18561	29.66	0.100148
2161	18562	28.22	-0.04855
2161	18563	28.45	0.00815
2161	18564	29.8	0.047452
2161	18567	30.07	0.00906
2161	18568	28.65	-0.047223
2161	18569	28.28	-0.012914
2161	18570	28.87	0.020863
2161	18571	29.08	0.007274
2161	18574	29.18	0.003439
2161	18575	29.93	0.025703
2161	18577	30.08	0.005012
2161	18578	30.13	0.001662
2161	18581	31.03	0.029871
2161	18582	28.22	-0.090558
2161	18583	26.12	-0.074415
2161	18584	26.75	0.024119
2161	18585	29.3	0.095327
2161	18588	30.75	0.049488
2161	18589	31.1	0.011382
2161	18590	31.15	0.001608
2161	18591	30.38	-0.024719
2161	18592	29.85	-0.017446
2161	18595	29.88	0.001005
2161	18597	31	0.037483
2161	18598	31.65	0.020968
2161	18599	31.2	-0.014218
2161	18602	29.42	-0.057051
2161	18603	30.21	0.026852
2161	18604	31.93	0.056935
2161	18605	32.39	0.014407
2161	18606	34.71	0.071627
2161	18609	35.79	0.031115
2161	18610	37.08	0.036044
2161	18611	36.23	-0.022923
2161	18612	35.78	-0.012421
2161	18613	35.79	0.000279
2161	18616	35.33	-0.012853
2161	18617	35.45	0.003397
2161	18618	34.4	-0.029619
2161	18619	33.15	-0.036337
2161	18620	32.43	-0.021719
2161	18623	31.76	-0.02066
2161	18624	30.4	-0.042821
2161	18625	33.44	0.1
2161	18627	34.91	0.043959
2161	18631	35	0.002578
2161	18632	35.66	0.018857
2161	18633	33.65	-0.056366
2161	18634	35.6	0.057949
2161	18637	34.26	-0.03764
2161	18638	32.91	-0.039405
2161	18639	33.14	0.006989
2161	18640	32.52	-0.018709
2161	18641	32.8	0.00861
2161	18644	31.01	-0.054573
2161	18645	31.28	0.008707
2161	18646	32.39	0.035486
2161	18647	30.58	-0.055881
2161	18648	30.74	0.005232
2161	18651	28.07	-0.086858
2161	18652	27.05	-0.036338
2161	18653	27.73	0.025139
2161	18654	27.93	0.007212
2161	18655	29.12	0.042607
2161	18658	29.6	0.016484
2161	18659	29.86	0.008784
2161	18667	29.33	-0.017749
2161	18668	30.2	0.029662
2161	18669	31.13	0.030795
2161	18672	31.85	0.023129
2161	18673	32.6	0.023548
2161	18674	33.07	0.014417
2161	18675	33.4	0.009979
2161	18676	32.45	-0.028443
2161	18679	33.32	0.02681
2161	18680	31.8	-0.045618
2161	18681	32	0.006289
2161	18682	31.18	-0.025625
2161	18683	32.79	0.051636
2161	18686	32.44	-0.010674
2161	18687	32.48	0.001233
2161	18688	31.77	-0.02186
2161	18689	31.05	-0.022663
2161	18690	31.21	0.005153
2161	18693	31.4	0.006088
2161	18694	31.26	-0.004459
2161	18695	31.64	0.012156
2161	18696	32.67	0.032554
2161	18700	32.37	-0.009183
2161	18701	32.07	-0.009268
2161	18702	33.63	0.048644
2161	18703	32.48	-0.034196
2161	18704	32.5	0.000616
2161	18707	24.13	-0.03364
2161	18708	23.8	-0.013676
2161	18709	24.34	0.022689
2161	18710	24.05	-0.011915
2161	18711	23.67	-0.0158
2161	18714	22.83	-0.035488
2161	18715	22.3	-0.023215
2161	18716	21.74	-0.025112
2161	18717	22.38	0.029439
2161	18718	22.59	0.009383
2161	18723	21.98	-0.027003
2161	18724	22.14	0.007279
2161	18725	22.75	0.027552
2161	18728	22.25	-0.021978
2161	18729	22.6	0.01573
2161	18730	22.79	0.008407
2161	18731	22.29	-0.021939
2161	18732	22.63	0.015253
2161	18735	23.19	0.024746
2161	18736	22.86	-0.01423
2161	18737	23.13	0.011811
2161	18738	23.02	-0.004756
2161	18739	22.52	-0.02172
2161	18742	21.81	-0.031528
2161	18743	21.1	-0.032554
2161	18744	20.7	-0.018957
2161	18745	19.6	-0.05314
2161	18746	20.17	0.029082
2161	18750	20.6	0.021319
2161	18751	19.9	-0.033981
2161	18752	20.2	0.015075
2161	18753	20.49	0.014356
2161	18756	20.69	0.009761
2161	18757	20.98	0.014016
2161	18758	20.9	-0.003813
2161	18759	20.08	-0.039234
2161	18760	21.51	0.071215
2161	18763	22.31	0.037192
2161	18764	21.8	-0.02286
2161	18765	22.24	0.020183
2161	18766	21.86	-0.017086
2161	18767	21.46	-0.018298
2161	18770	20.77	-0.032153
2161	18771	20.88	0.005296
2161	18772	20.57	-0.014847
2161	18773	20.84	0.013126
2161	18774	20.99	0.007198
2161	18777	20.05	-0.044783
2161	18778	20.47	0.020948
2161	18779	20.64	0.008305
2161	18780	20.7	0.002907
2161	18781	21.25	0.02657
2161	18785	21.16	-0.004235
2161	18786	21.39	0.01087
2161	18787	20.83	-0.02618
2161	18788	20.56	-0.012962
2161	18791	20.45	-0.00535
2161	18792	20.84	0.019071
2161	18793	20.47	-0.017754
2161	18794	20.05	-0.020518
2161	18795	19.86	-0.009476
2161	18798	19.91	0.002518
2161	18799	20.12	0.010547
2161	18800	19.9	-0.010934
2161	18801	20.31	0.020603
2161	18802	20.72	0.020187
2161	18805	20.85	0.006274
2161	18806	21.11	0.01247
2161	18807	20.5	-0.028896
2161	18808	22.43	0.094146
2161	18809	22.02	-0.018279
2161	18812	22.45	0.019528
2161	18813	22.9	0.020045
2161	18814	22.82	-0.003493
2161	18815	22.68	-0.006135
2161	18816	22.68	0
2161	18819	23.12	0.0194
2161	18820	23.44	0.013841
2161	18821	23.69	0.010666
2161	18822	23.67	-0.000844
2161	18823	23.4	-0.011407
2161	18826	23.4	0
2161	18827	23.21	-0.00812
2161	18828	23.31	0.004308
2161	18829	22.58	-0.031317
2161	18830	22.43	-0.006643
2161	18833	21.1	-0.059296
2161	18834	21.05	-0.00237
2161	18836	21.42	0.017577
2161	18837	20.91	-0.02381
2161	18840	20.35	-0.026781
2161	18841	20.87	0.025553
2161	18842	21.25	0.018208
2161	18843	21.13	-0.005647
2161	18844	20.75	-0.017984
2161	18847	19.8	-0.045783
2161	18848	19.43	-0.018687
2161	18849	19.96	0.027277
2161	18850	20.1	0.007014
2161	18851	20.66	0.027861
2161	18854	20.85	0.009197
2161	18855	20.74	-0.005276
2161	18856	20.45	-0.013983
2161	18857	19.85	-0.02934
2161	18858	19.7	-0.007557
2161	18861	19.88	0.009137
2161	18862	20.31	0.02163
2161	18863	20.49	0.008863
2161	18864	20.76	0.013177
2161	18865	20.71	-0.002408
2161	18868	20.71	0
2161	18869	20.51	-0.009657
2161	18870	20.16	-0.017065
2161	18871	20	-0.007937
2161	18872	19.83	-0.0085
2161	18875	19.2	-0.03177
2161	18876	19.11	-0.004688
2161	18877	19.61	0.026164
2161	18878	19.06	-0.028047
2161	18879	19.1	0.002099
2161	18883	19.29	0.009948
2161	18884	19.07	-0.011405
2161	18885	19.17	0.005244
2161	18886	19.19	0.001043
2161	18889	18.59	-0.031266
2161	18890	18.65	0.003228
2161	18891	19.45	0.042895
2161	18892	19.21	-0.012339
2161	18893	19.26	0.002603
2161	18896	19.01	-0.01298
2161	18897	19.79	0.041031
2161	18898	19.76	-0.001516
2161	18899	19.47	-0.014676
2161	18900	18.19	-0.065742
2161	18910	18.22	0.001649
2161	18911	18.3	0.004391
2161	18912	18.77	0.025683
2161	18913	19.42	0.03463
2161	18914	19.08	-0.017508
2161	18917	19.32	0.012579
2161	18918	19.34	0.001035
2161	18919	19.37	0.001551
2161	18920	17.8	-0.081053
2161	18921	16.02	-0.1
2161	18924	16.05	0.001873
2161	18925	16.8	0.046729
2161	18926	16.84	0.002381
2161	18927	16.59	-0.014846
2161	18928	17.18	0.035564
2161	18931	17.37	0.011059
2161	18932	17.29	-0.004606
2161	18933	18.51	0.070561
2161	18934	18.83	0.017288
2161	18935	19.41	0.030802
2161	18938	19.12	-0.014941
2161	18939	18.72	-0.020921
2161	18940	19.47	0.040064
2161	18941	19.8	0.016949
2161	18942	20.58	0.039394
2161	18945	20.7	0.005831
2161	18946	20.46	-0.011594
2161	18947	19.76	-0.034213
2161	18948	19.91	0.007591
2161	18949	19.25	-0.033149
2161	18952	19.59	0.017662
2161	18953	19.38	-0.01072
2161	18954	19.52	0.007224
2161	18955	20	0.02459
2161	18956	19.54	-0.023
2161	18959	19.13	-0.020983
2161	18960	19.36	0.012023
2161	18961	18.4	-0.049587
2161	18962	18.58	0.009783
2161	18963	17.89	-0.037137
2161	18966	16.6	-0.072107
2161	18967	16.89	0.01747
2161	18968	17.52	0.0373
2161	18969	17.5	-0.001142
2161	18970	17.6	0.005714
2161	18973	16.68	-0.052273
2161	18974	15.97	-0.042566
2161	18975	15.67	-0.018785
2161	18976	15.41	-0.016592
2161	18977	16.23	0.053212
2161	18980	16.83	0.036969
2161	18981	17.05	0.013072
2161	18982	16.33	-0.042229
2161	18983	17.66	0.081445
2161	18984	17.41	-0.014156
2161	18987	16.97	-0.025273
2161	18988	16.88	-0.005303
2161	18989	16.9	0.001185
2161	18990	17.02	0.007101
2161	18991	17.38	0.021152
2161	18996	16.71	-0.03855
2161	18997	15.66	-0.062837
2161	18998	16.16	0.031928
2161	19001	16.66	0.030941
2161	19002	17.05	0.023409
2161	19003	17.21	0.009384
2161	19004	17.19	-0.001162
2161	19005	16.13	-0.061664
2161	19008	15.64	-0.030378
2161	19009	16.61	0.06202
2161	19010	16.03	-0.034919
2161	19011	15.93	-0.006238
2161	19012	16.27	0.021343
2161	19022	16.28	0.000615
2161	19023	16.24	-0.002457
2161	19024	15.94	-0.018473
2161	19025	16.45	0.031995
2161	19026	17.26	0.04924
2161	19030	17.54	0.016222
2161	19031	17.81	0.015393
2161	19032	17.5	-0.017406
2161	19033	17.71	0.012
2161	19036	18.1	0.022021
2161	19037	18.27	0.009392
2161	19038	18.29	0.001095
2161	19039	18.49	0.010935
2161	19040	18.1	-0.021092
2161	19043	18	-0.005525
2161	19044	18.71	0.039444
2161	19045	19.82	0.059327
2161	19046	19.96	0.007064
2161	19047	19.83	-0.006513
2161	19050	19.81	-0.001009
2161	19051	19.35	-0.023221
2161	19052	19.2	-0.007752
2161	19053	19.43	0.011979
2161	19054	19.51	0.004117
2161	19057	19.21	-0.015377
2161	19058	19.25	0.002082
2161	19059	19.04	-0.010909
2161	19060	19.31	0.014181
2161	19061	19.57	0.013465
2161	19064	19.88	0.015841
2161	19065	19.76	-0.006036
2161	19066	18.65	-0.056174
2161	19067	18.37	-0.015013
2161	19068	18.66	0.015787
2161	19072	18.35	-0.016613
2161	19073	18.43	0.00436
2161	19074	18.73	0.016278
2161	19075	18.85	0.006407
2161	19078	18.47	-0.020159
2161	19079	18.56	0.004873
2161	19080	17.62	-0.050647
2161	19081	16.89	-0.04143
2161	19082	16.99	0.005921
2161	19088	17.59	0.035315
2161	19089	18.06	0.02672
2161	19092	17.87	-0.01052
2161	19093	17.97	0.005596
2161	19094	17.83	-0.007791
2161	19096	18.3	0.02636
2161	19099	18.36	0.003279
2161	19100	18.59	0.012527
2161	19101	19.1	0.027434
2161	19102	19.24	0.00733
2161	19103	19.23	-0.00052
2161	19106	9.51	-0.00627
2161	19107	9.97	0.04837
2161	19108	9.76	-0.021063
2161	19109	9.45	-0.031762
2161	19110	9.2	-0.026455
2161	19115	9.29	0.009783
2161	19116	9.25	-0.004306
2161	19117	9.45	0.021622
2161	19120	9.47	0.002116
2161	19121	9.49	0.002112
2161	19122	9.1	-0.041096
2161	19123	9.29	0.020879
2161	19124	9.1	-0.020452
2161	19127	9.01	-0.00989
2161	19128	8.94	-0.007769
2161	19129	8.71	-0.025727
2161	19130	8.77	0.006889
2161	19131	8.47	-0.034208
2161	19134	8.62	0.01771
2161	19135	8.7	0.009281
2161	19136	8.56	-0.016092
2161	19137	8.7	0.016355
2161	19138	8.7	0
2161	19141	8.69	-0.001149
2161	19142	8.78	0.010357
2161	19143	8.7	-0.009112
2161	19144	9	0.034483
2161	19145	8.83	-0.018889
2161	19148	8.51	-0.03624
2161	19149	8.51	0
2161	19151	8.44	-0.008226
2161	19152	8.28	-0.018957
2161	19155	8.39	0.013285
2161	19156	8.18	-0.02503
2161	19157	8.33	0.018337
2161	19158	8.33	0
2161	19159	8.33	0
2161	19162	8.41	0.009604
2161	19163	8.4	-0.001189
2161	19164	8.6	0.02381
2161	19165	8.33	-0.031395
2161	19169	7.98	-0.042017
2161	19170	7.9	-0.010025
2161	19171	7.83	-0.008861
2161	19172	7.58	-0.031928
2161	19173	7.74	0.021108
2161	19176	7.82	0.010336
2161	19177	7.92	0.012788
2161	19178	8.12	0.025253
2161	19179	7.8	-0.039409
2161	19180	8.01	0.026923
2161	19183	7.75	-0.032459
2161	19184	7.55	-0.025806
2161	19185	7.6	0.006623
2161	19186	7.8	0.026316
2161	19187	7.74	-0.007692
2161	19190	7.47	-0.034884
2161	19191	7.5	0.004016
2161	19192	7.61	0.014667
2161	19193	7.64	0.003942
2161	19194	7.65	0.001309
2161	19197	7.56	-0.011765
2161	19198	7.7	0.018519
2161	19199	7.6	-0.012987
2161	19200	7.62	0.002632
2161	19201	7.65	0.003937
2161	19204	7.58	-0.00915
2161	19205	7.41	-0.022427
2161	19206	7.62	0.02834
2161	19207	7.7	0.010499
2161	19208	8.03	0.042857
2161	19211	8.21	0.022416
2161	19212	8.37	0.019488
2161	19213	8.32	-0.005974
2161	19214	8.43	0.013221
2161	19215	8.3	-0.015421
2161	19218	8.12	-0.021687
2161	19219	8.45	0.04064
2161	19220	8.26	-0.022485
2161	19221	8.15	-0.013317
2161	19222	8.1	-0.006135
2161	19225	8.27	0.020988
2161	19226	8.52	0.03023
2161	19227	8.42	-0.011737
2161	19228	8.46	0.004751
2161	19229	8.18	-0.033097
2161	19232	7.89	-0.035452
2161	19233	7.78	-0.013942
2161	19234	7.79	0.001285
2161	19235	7.6	-0.02439
2161	19236	7.65	0.006579
2161	19239	7.85	0.026144
2161	19240	7.84	-0.001274
2161	19241	7.91	0.008929
2161	19242	8.14	0.029077
2161	19243	8.38	0.029484
2161	19246	8.4	0.002387
2161	19247	8.35	-0.005952
2161	19248	8.27	-0.009581
2161	19249	8.11	-0.019347
2161	19250	8.13	0.002466
2161	19253	7.84	-0.03567
2161	19254	7.87	0.003827
2161	19255	8.03	0.02033
2161	19256	7.7	-0.041096
2161	19257	7.7	0
2161	19260	7.76	0.007792
2161	19261	7.66	-0.012887
2161	19262	7.42	-0.031332
2161	19263	7.58	0.021563
2161	19264	7.74	0.021108
2161	19274	7.68	-0.007752
2161	19275	7.88	0.026042
2161	19276	7.98	0.01269
2161	19277	7.76	-0.027569
2161	19278	7.82	0.007732
2161	19281	7.94	0.015345
2161	19282	7.87	-0.008816
2161	19283	7.88	0.001271
2161	19284	7.98	0.01269
2161	19285	8.06	0.010025
2161	19288	8.16	0.012407
2161	19289	7.91	-0.030637
2161	19290	7.8	-0.013906
2161	19296	7.02	-0.1
2161	19297	6.63	-0.055556
2161	19298	6.68	0.007541
2161	19299	6.79	0.016467
2161	19302	6.72	-0.010309
2161	19303	6.62	-0.014881
2161	19304	6.66	0.006042
2161	19305	6.7	0.006006
2161	19306	6.59	-0.016418
2161	19309	6.56	-0.004552
2161	19310	6.54	-0.003049
2161	19311	6.42	-0.018349
2161	19312	6.09	-0.051402
2161	19313	5.92	-0.027915
2161	19316	6.01	0.015203
2161	19317	5.87	-0.023295
2161	19318	5.94	0.011925
2161	19319	5.79	-0.025253
2161	19320	5.81	0.003454
2161	19323	5.81	0
2161	19324	5.67	-0.024096
2161	19325	5.37	-0.05291
2161	19326	5.24	-0.024209
2161	19327	5.29	0.009542
2161	19330	4.99	-0.056711
2161	19331	5.1	0.022044
2161	19332	5.32	0.043137
2161	19333	5.52	0.037594
2161	19334	5.6	0.014493
2161	19337	5.78	0.032143
2161	19338	5.64	-0.024221
2161	19339	5.59	-0.008865
2161	19340	5.69	0.017889
2161	19341	5.99	0.052724
2161	19344	6.01	0.003339
2161	19345	5.92	-0.014975
2161	19346	5.84	-0.013514
2161	19347	5.78	-0.010274
2161	19348	5.84	0.010381
2161	19351	5.86	0.003425
2161	19352	6.07	0.035836
2161	19353	6.15	0.01318
2161	19354	6.02	-0.021138
2161	19355	6.1	0.013289
2161	19358	6.14	0.006557
2161	19362	6.12	-0.003257
2161	19365	6.28	0.026144
2161	19366	6.53	0.039809
2161	19367	6.58	0.007657
2161	19368	6.55	-0.004559
2161	19369	6.58	0.00458
2161	19372	6.9	0.048632
2161	19373	7.3	0.057971
2161	19374	7.33	0.00411
2161	19375	7.12	-0.028649
2161	19376	7.19	0.009831
2161	19379	7.11	-0.011127
2161	19380	6.69	-0.059072
2161	19381	7.36	0.100149
2161	19382	7.85	0.066576
2161	19383	7.54	-0.03949
2161	19386	7.79	0.033156
2161	19387	7.64	-0.019255
2161	19388	8.06	0.054974
2161	19389	7.76	-0.037221
2161	19390	7.67	-0.011598
2161	19393	7.41	-0.033898
2161	19394	7.5	0.012146
2161	19395	7.59	0.012
2161	19396	7.81	0.028986
2161	19397	7.96	0.019206
2161	19407	8.34	0.047739
2161	19408	8.45	0.013189
2161	19409	8.42	-0.00355
2161	19410	8.08	-0.04038
2161	19411	7.88	-0.024752
2161	19414	8.02	0.017766
2161	19415	7.95	-0.008728
2161	19416	8.06	0.013836
2161	19417	8.27	0.026055
2161	19418	8.33	0.007255
2161	19421	8.13	-0.02401
2161	19422	8.36	0.02829
2161	19423	8.41	0.005981
2161	19424	8.65	0.028537
2161	19425	8.48	-0.019653
2161	19428	8.35	-0.01533
2161	19429	7.86	-0.058683
2161	19430	7.95	0.01145
2161	19431	7.91	-0.005031
2161	19432	7.8	-0.013906
2161	19435	7.55	-0.032051
2161	19436	7.59	0.005298
2161	19437	7.84	0.032938
2161	19438	7.91	0.008929
2161	19439	8.1	0.02402
2161	19442	8.02	-0.009877
2161	19443	8	-0.002494
2161	19444	8.1	0.0125
2161	19445	7.73	-0.045679
2161	19446	7.64	-0.011643
2161	19449	7.78	0.018325
2161	19450	7.4	-0.048843
2161	19451	7.21	-0.025676
2161	19456	7.42	0.029126
2161	19457	7.61	0.025606
2161	19458	7.4	-0.027595
2161	19459	7.31	-0.012162
2161	19460	7.3	-0.001368
2161	19463	7.17	-0.017808
2161	19464	7.32	0.020921
2161	19465	7.34	0.002732
2161	19466	7.42	0.010899
2161	19467	7.54	0.016173
2161	19470	7.78	0.03183
2161	19471	7.62	-0.020566
2161	19472	7.92	0.03937
2161	19473	7.71	-0.026515
2161	19474	7.3	-0.053178
2161	19480	7.45	0.020548
2161	19481	7.55	0.013423
2161	19484	7.92	0.049007
2161	19485	7.93	0.001263
2161	19486	8.06	0.016393
2161	19487	8.14	0.009926
2161	19488	7.98	-0.019656
2161	19491	8.02	0.005013
2161	19492	8.11	0.011222
2161	19493	8.15	0.004932
2161	19494	8.07	-0.009816
2161	19495	7.99	-0.009913
2161	19498	8.36	0.046308
2161	19499	8.4	0.004785
2161	19500	8.2	-0.02381
2161	19501	8.28	0.009756
2161	19502	9.11	0.100242
2161	19505	9.76	0.07135
2161	19506	9.56	-0.020492
2161	19507	10.11	0.057531
2161	19508	10.18	0.006924
2161	19509	10.01	-0.016699
2161	19512	9.72	-0.028971
2161	19513	9.44	-0.028807
2161	19514	9.34	-0.010593
2161	19515	9.21	-0.013919
2161	19516	8.73	-0.052117
2161	19522	8.58	-0.017182
2161	19523	8.71	0.015152
2161	19526	8.93	0.025258
2161	19527	8.9	-0.003359
2161	19528	8.8	-0.011236
2161	19529	8.65	-0.017045
2161	19530	8.61	-0.004624
2161	19533	7.88	-0.084785
2161	19534	8.01	0.016497
2161	19535	8.27	0.032459
2161	19536	7.78	-0.05925
2161	19537	7.62	-0.020566
2161	19540	7.8	0.023622
2161	19541	8.04	0.030769
2161	19542	8.28	0.029851
2161	19543	8.18	-0.012077
2161	19544	8.07	-0.013447
2161	19547	7.54	-0.065675
2161	19548	7.86	0.04244
2161	19549	8.3	0.05598
2161	19550	8.42	0.014458
2161	19551	8.41	0.004779
2161	19554	9.08	0.079667
2161	19555	9.49	0.045154
2161	19556	9.83	0.035827
2161	19557	9.99	0.016277
2161	19558	9.61	-0.038038
2161	19561	10.29	0.07076
2161	19562	10.77	0.046647
2161	19563	10.75	-0.001857
2161	19564	10.42	-0.030698
2161	19565	9.81	-0.058541
2161	19568	9.95	0.014271
2161	19569	9.5	-0.045226
2161	19570	9.8	0.031579
2161	19571	10.16	0.036735
2161	19572	10.28	0.011811
2161	19575	10.29	0.000973
2161	19576	10.16	-0.012634
2161	19577	9.84	-0.031496
2161	19578	9.74	-0.010163
2161	19579	9.48	-0.026694
2161	19582	9.6	0.012658
2161	19583	9.77	0.017708
2161	19584	9.72	-0.005118
2161	19585	9.69	-0.003086
2161	19586	9.22	-0.048504
2161	19589	9.62	0.043384
2161	19590	9.56	-0.006237
2161	19591	10.12	0.058577
2161	19592	9.97	-0.014822
2161	19593	10.1	0.013039
2161	19596	10.53	0.042574
2161	19597	10.27	-0.024691
2161	19598	9.56	-0.069133
2161	19599	9.53	-0.003138
2161	19600	8.9	-0.066107
2161	19603	8.93	0.003371
2161	19604	9.05	0.013438
2161	19605	9.02	-0.003315
2161	19606	9.09	0.007761
2161	19607	9.25	0.017602
2161	19610	9.21	-0.004324
2161	19611	9.41	0.021716
2161	19612	9	-0.043571
2161	19613	9.06	0.006667
2161	19614	8.99	-0.007726
2161	19617	9	0.001112
2161	19618	9.14	0.015556
2161	19619	9.36	0.02407
2161	19624	9.59	0.024573
2161	19625	9.39	-0.020855
2161	19626	9.33	-0.00639
2161	19627	9.05	-0.030011
2161	19628	9.4	0.038674
2161	19631	9.47	0.007447
2161	19639	9.75	0.029567
2161	19640	9.72	-0.003077
2161	19641	9.81	0.009259
2161	19642	9.61	-0.020387
2161	19645	9.8	0.019771
2161	19646	10.07	0.027551
2161	19647	10.15	0.007944
2161	19648	9.99	-0.015764
2161	19649	10.2	0.021021
2161	19652	10.77	0.055882
2161	19653	10.47	-0.027855
2161	19654	9.83	-0.061127
2161	19655	9.72	-0.01119
2161	19656	9.2	-0.053498
2161	19659	9.02	-0.019565
2161	19660	8.31	-0.078714
2161	19661	8.46	0.018051
2161	19662	8.32	-0.016548
2161	19663	8.48	0.019231
2161	19666	8.51	0.003538
2161	19667	8.6	0.010576
2161	19668	8.39	-0.024419
2161	19669	8.49	0.011919
2161	19670	8.7	0.024735
2161	19673	8.62	-0.009195
2161	19674	8.68	0.006961
2161	19675	8.31	-0.042627
2161	19676	8.42	0.013237
2161	19677	8.55	0.015439
2161	19680	8.77	0.025731
2161	19681	8.75	-0.002281
2161	19682	8.97	0.025143
2161	19683	8.91	-0.006689
2161	19684	8.7	-0.023569
2161	19687	8.7	0
2161	19688	8.78	0.009195
2161	19689	8.91	0.014806
2161	19690	8.87	-0.004489
2161	19691	8.95	0.009019
2161	19694	8.23	-0.080447
2161	19695	8.37	0.017011
2161	19696	8.44	0.008363
2161	19697	8.32	-0.014218
2161	19698	8.37	0.00601
2161	19701	8.36	-0.001195
2161	19702	8.42	0.007177
2161	19703	8.32	-0.011876
2161	19704	8.36	0.004808
2161	19705	8.35	-0.001196
2161	19708	8.44	0.010778
2161	19709	8.26	-0.021327
2161	19710	8.31	0.006053
2161	19711	8.31	0
2161	19712	7.96	-0.042118
2161	19715	7.93	-0.003769
2161	19716	7.89	-0.005044
2161	19717	8.01	0.015209
2161	19718	8.02	0.001248
2161	19719	8.09	0.008728
2161	19722	8.31	0.027194
2161	19723	8.3	-0.001203
2161	19725	8.4	0.012048
2161	19726	8.24	-0.019048
2161	19729	7.77	-0.057039
2161	19730	7.83	0.007722
2161	19731	7.86	0.003831
2161	19732	7.65	-0.026718
2161	19733	7.31	-0.044444
2161	19736	7.06	-0.0342
2161	19737	7.42	0.050992
2161	19738	7.37	-0.006739
2161	19739	7.33	-0.005427
2161	19740	7.25	-0.010914
2161	19743	7.25	0
2161	19744	7.35	0.013793
2161	19745	7.61	0.035374
2161	19746	7.6	-0.001314
2161	19747	7.8	0.026316
2161	19750	7.69	-0.014103
2161	19751	7.57	-0.015605
2161	19752	7.82	0.033025
2161	19753	7.88	0.007673
2161	19761	8.06	0.022843
2161	19764	8.27	0.026055
2161	19765	8.25	-0.002418
2161	19766	8.63	0.046061
2161	19767	8.21	-0.048667
2161	19768	8.37	0.019488
2161	19771	8.94	0.0681
2161	19772	9.08	0.01566
2161	19773	8.91	-0.018722
2161	19774	8.66	-0.028058
2161	19775	8.75	0.010393
2161	19778	8.94	0.021714
2161	19779	8.46	-0.053691
2161	19780	8.56	0.01182
2161	19781	8.4	-0.018692
2161	19782	8.2	-0.02381
2161	19785	8.33	0.015854
2161	19786	8.31	-0.002401
2161	19787	8.24	-0.008424
2161	19788	8.38	0.01699
2161	19789	8.22	-0.019093
2161	19792	7.6	-0.075426
2161	19793	7.53	-0.009211
2161	19794	7.58	0.00664
2161	19795	7.66	0.010554
2161	19796	7.7	0.005222
2161	19799	7.8	0.012987
2161	19800	7.75	-0.00641
2161	19801	7.61	-0.018065
2161	19802	7.29	-0.04205
2161	19803	7.48	0.026063
2161	19806	7.53	0.006684
2161	19807	7.63	0.01328
2161	19808	7.63	0
2161	19809	7.44	-0.024902
2161	19810	7.29	-0.020161
2161	19813	6.71	-0.079561
2161	19814	6.86	0.022355
2161	19815	6.84	-0.002915
2161	19816	7.23	0.057018
2161	19817	7.21	-0.002766
2161	19821	7.28	0.009709
2161	19822	7.34	0.008242
2161	19823	7.33	-0.001362
2161	19824	7.18	-0.020464
2161	19827	7.23	0.006964
2161	19828	7.07	-0.02213
2161	19829	7.09	0.002829
2161	19830	7.04	-0.007052
2161	19831	7.13	0.012784
2161	19834	6.97	-0.02244
2161	19835	6.88	-0.012912
2161	19836	6.9	0.002907
2161	19837	6.82	-0.011594
2161	19838	6.6	-0.032258
2161	19841	6.32	-0.042424
2161	19842	6.35	0.004747
2161	19843	6.34	-0.001575
2161	19848	6.46	0.018927
2161	19849	6.5	0.006192
2161	19850	6.63	0.02
2161	19851	6.56	-0.010558
2161	19852	6.43	-0.019817
2161	19855	6.66	0.03577
2161	19856	6.88	0.033033
2161	19857	6.9	0.002907
2161	19858	6.59	-0.044928
2161	19859	6.56	-0.004552
2161	19862	6.47	-0.01372
2161	19863	6.48	0.001546
2161	19864	6.56	0.012346
2161	19865	6.53	-0.004573
2161	19866	6.71	0.027565
2161	19869	6.72	0.00149
2161	19870	6.61	-0.016369
2161	19871	6.8	0.028744
2161	19872	6.69	-0.016176
2161	19873	6.69	0
2161	19877	6.64	-0.007474
2161	19878	6.46	-0.027108
2161	19879	6.57	0.017028
2161	19880	6.5	-0.010654
2161	19883	6.5	0
2161	19884	6.67	0.026154
2161	19885	6.73	0.008996
2161	19886	6.69	-0.005944
2161	19887	6.74	0.007474
2161	19890	6.78	0.005935
2161	19891	6.77	-0.001475
2161	19892	6.8	0.005917
2161	19893	6.57	-0.033824
2161	19894	6.91	0.05175
2161	19897	7.08	0.024602
2161	19898	7.14	0.008475
2161	19899	7.1	-0.005602
2161	19900	7.37	0.038028
2161	19901	7.94	0.077341
2161	19904	7.7	-0.030227
2161	19905	7.69	-0.001299
2161	19906	7.48	-0.027308
2161	19907	7.5	0.002674
2161	19908	7.51	0.001333
2161	19911	7.37	-0.018642
2161	19912	7.47	0.013569
2161	19913	7.22	-0.033467
2161	19914	7.28	0.00831
2161	19915	7.45	0.023352
2161	19918	7.49	0.005369
2161	19919	7.75	0.034713
2161	19920	7.49	-0.033548
2161	19921	7.37	-0.016021
2161	19922	7.34	-0.004071
2161	19925	7.38	0.00545
2161	19926	7.42	0.00542
2161	19927	7.33	-0.012129
2161	19928	7.14	-0.025921
2161	19929	7.18	0.005602
2161	19932	7.3	0.016713
2161	19933	7.37	0.009589
2161	19934	7.36	-0.001357
2161	19935	7.5	0.019022
2161	19936	7.38	-0.016
2161	19939	7.58	0.0271
2161	19940	7.6	0.002639
2161	19941	7.53	-0.009211
2161	19942	7.53	0
2161	19943	7.55	0.002656
2161	19946	7.6	0.006623
2161	19947	7.68	0.010526
2161	19948	7.63	-0.00651
2161	19949	7.5	-0.017038
2161	19950	7.6	0.013333
2161	19953	7.73	0.017105
2161	19954	7.82	0.011643
2161	19955	7.73	-0.011509
2161	19956	7.66	-0.009056
2161	19957	7.74	0.010444
2161	19960	7.65	-0.011628
2161	19961	7.41	-0.031373
2161	19962	7.41	0
2161	19963	7.24	-0.022942
2161	19964	7.32	0.01105
2161	19967	7.44	0.016393
2161	19968	7.52	0.010753
2161	19969	7.59	0.009309
2161	19970	7.72	0.017128
2161	19971	7.83	0.014249
2161	19975	7.88	0.006386
2161	19976	8.06	0.022843
2161	19977	8.01	-0.006203
2161	19978	8.04	0.003745
2161	19981	8.07	0.003731
2161	19982	7.67	-0.049566
2161	19983	7.74	0.009126
2161	19984	8.22	0.062016
2161	19985	8.14	-0.009732
2161	19988	8.18	0.004914
2161	19989	8.33	0.018337
2161	19990	8.3	-0.003601
2161	19991	8.11	-0.022892
2161	19992	8.17	0.007398
2161	19995	8.32	0.01836
2161	19996	8.28	-0.004808
2161	20004	8.58	0.036232
2161	20005	8.65	0.008159
2161	20006	8.83	0.020809
2161	20009	8.65	-0.020385
2161	20010	8.47	-0.020809
2161	20011	8.61	0.016529
2161	20012	8.47	-0.01626
2161	20013	8.25	-0.025974
2161	20016	8.36	0.013333
2161	20017	8.22	-0.016746
2161	20018	8.06	-0.019465
2161	20019	8.2	0.01737
2161	20020	8.17	-0.003659
2161	20023	8.41	0.029376
2161	20024	8.63	0.026159
2161	20025	8.63	0
2161	20026	8.72	0.010429
2161	20027	8.79	0.008028
2161	20030	8.76	-0.003413
2161	20031	8.6	-0.018265
2161	20032	8.61	0.001163
2161	20033	8.95	0.039489
2161	20034	8.6	-0.039106
2161	20037	8.66	0.006977
2161	20038	8.3	-0.04157
2161	20039	8.41	0.013253
2161	20040	8.24	-0.020214
2161	20041	8.36	0.014563
2161	20044	8.62	0.0311
2161	20045	8.69	0.008121
2161	20046	9.01	0.036824
2161	20047	8.85	-0.017758
2161	20048	8.85	0
2161	20051	8.88	0.00339
2161	20052	8.98	0.011261
2161	20053	9	0.002227
2161	20054	9.23	0.025556
2161	20055	9.05	-0.019502
2161	20059	8.85	-0.022099
2161	20060	8.87	0.00226
2161	20061	8.89	0.002255
2161	20062	8.51	-0.042745
2161	20065	8.47	-0.0047
2161	20066	8.07	-0.047226
2161	20067	8.3	0.028501
2161	20068	8.53	0.027711
2161	20069	8.54	0.001172
2161	20072	8.77	0.026932
2161	20073	8.68	-0.010262
2161	20074	8.48	-0.023041
2161	20075	8.34	-0.016509
2161	20076	8.25	-0.010791
2161	20079	7.82	-0.052121
2161	20080	7.92	0.012788
2161	20081	8.13	0.026515
2161	20082	8.13	0
2161	20083	8.22	0.01107
2161	20086	8.13	-0.010949
2161	20087	8.17	0.00492
2161	20088	8.1	-0.008568
2161	20093	8.17	0.008642
2161	20094	8.33	0.019584
2161	20095	8.24	-0.010804
2161	20096	8.21	-0.003641
2161	20097	8.05	-0.019488
2161	20100	7.8	-0.031056
2161	20101	7.9	0.012821
2161	20102	7.89	-0.001266
2161	20103	8.05	0.020279
2161	20104	8.15	0.012422
2161	20107	7.87	-0.034356
2161	20108	8.26	0.049555
2161	20109	8.39	0.015738
2161	20110	9	0.072706
2161	20111	8.9	-0.011111
2161	20114	9.34	0.049438
2161	20115	9.35	0.001071
2161	20116	9.34	-0.00107
2161	20117	9.26	-0.008565
2161	20118	9.29	0.00324
2161	20121	9.51	0.023681
2161	20122	9.98	0.049422
2161	20123	9.88	-0.01002
2161	20124	9.74	-0.01417
2161	20125	9.68	-0.00616
2161	20128	9.47	-0.021694
2161	20129	9.9	0.045407
2161	20130	10.3	0.040404
2161	20131	10.4	0.009709
2161	20132	10.96	0.053846
2161	20135	11.04	0.007299
2161	20136	11.03	-0.000906
2161	20144	10.71	-0.029012
2161	20145	10.85	0.013072
2161	20146	11.46	0.056221
2161	20149	11.77	0.027051
2161	20150	11.6	-0.014444
2161	20151	12.71	0.09569
2161	20152	12.65	-0.004721
2161	20153	12.05	-0.047431
2161	20156	12.47	0.034855
2161	20157	12.33	-0.011227
2161	20158	12.76	0.034874
2161	20159	12.52	-0.018809
2161	20160	12.72	0.015974
2161	20163	13.99	0.099843
2161	20164	13.85	-0.010007
2161	20165	14.15	0.021661
2161	20166	14.8	0.045936
2161	20167	14.86	0.004054
2161	20170	15.08	0.014805
2161	20171	14.73	-0.02321
2161	20172	15.4	0.045485
2161	20222	16.94	0.1
2161	20223	17.42	0.028335
2161	20226	18.03	0.035017
2161	20227	19.83	0.099834
2161	20228	20.24	0.020676
2161	20229	21.5	0.062253
2161	20230	23.65	0.1
2161	20233	25.7	0.086681
2161	20234	28.27	0.1
2161	20235	27.39	-0.031128
2161	20236	24.66	-0.099671
2161	20237	24.68	0.000811
2161	20240	27.15	0.100081
2161	20241	29.87	0.100184
2161	20242	30.59	0.024104
2161	20243	31.88	0.042171
2161	20244	30.45	-0.044856
2161	20247	27.64	-0.092282
2161	20248	27.33	-0.011216
2161	20249	29.09	0.064398
2161	20250	28.89	-0.006875
2161	20251	28.57	-0.011076
2161	20254	26.97	-0.056003
2161	20255	24.9	-0.076752
2161	20256	26.3	0.056225
2161	20257	25.72	-0.022053
2161	20258	25.5	-0.008554
2161	20262	27.17	0.06549
2161	20263	27.33	0.005889
2161	20264	27.65	0.011709
2161	20265	24.89	-0.099819
2161	20268	22.4	-0.10004
2161	20269	21.76	-0.028571
2161	20270	20.39	-0.06296
2161	20271	18.35	-0.100049
2161	20272	16.52	-0.099728
2161	20275	14.87	-0.099879
2161	20311	16.35	0.100269
2161	20312	17.99	0.100306
2161	20313	19.79	0.100056
2161	20314	20.63	0.042446
2161	20317	19.69	-0.045565
2161	20318	18.12	-0.079736
2161	20319	19.3	0.065121
2161	20320	18.02	-0.066321
2161	20321	16.22	-0.099889
2161	20324	14.6	-0.099877
2161	20325	13.14	-0.1
2161	20326	11.83	-0.099696
2161	20327	11.39	-0.037194
2161	20328	12.53	0.100088
2161	20331	11.28	-0.099761
2161	20332	10.15	-0.100177
2161	20333	9.14	-0.099507
2161	20338	9.45	0.033917
2161	20339	10.4	0.100529
2161	20340	11.44	0.1
2161	20341	12	0.048951
2161	20342	13.2	0.1
2161	20345	11.88	-0.1
2161	20346	10.69	-0.100168
2161	20347	11.76	0.100094
2161	20348	11.76	0
2161	20349	12	0.020408
2161	20352	12.54	0.045
2161	20353	13.09	0.04386
2161	20354	12.68	-0.031322
2161	20355	12.74	0.004732
2161	20356	11.8	-0.073783
2161	20359	12.32	0.044068
2161	20360	11.78	-0.043831
2161	20361	12.02	0.020374
2161	20369	12.98	0.079867
2161	20370	13.09	0.008475
2161	20373	14.4	0.100076
2161	20374	14.94	0.0375
2161	20375	14.54	-0.026774
2161	20376	15.19	0.044704
2161	20377	15.8	0.040158
2161	20380	15.47	-0.020886
2161	20381	15.89	0.027149
2161	20382	14.3	-0.100063
2161	20383	15.43	0.079021
2161	20384	15.75	0.020739
2161	20387	15.4	-0.022222
2161	20388	16.94	0.1
2161	20389	16.1	-0.049587
2161	20390	16.29	0.011801
2161	20391	15.6	-0.042357
2161	20394	14.63	-0.062179
2161	20395	14.56	-0.004785
2161	20396	15.58	0.070055
2161	20397	15.5	-0.005135
2161	20398	15.8	0.019355
2161	20401	17.38	0.1
2161	20402	19.12	0.100115
2161	20403	21.03	0.099895
2161	20404	21.76	0.034712
2161	20405	23.94	0.100184
2161	20408	24.13	0.007937
2161	20409	25.76	0.067551
2161	20410	23.5	-0.087733
2161	20411	25	0.06383
2161	20412	26.36	0.0544
2161	20415	24.57	-0.067906
2161	20416	24.55	-0.000814
2161	20417	25.4	0.034623
2161	20418	24.67	-0.02874
2161	20419	22.38	-0.092825
2161	20422	24.1	0.076854
2161	20423	23.17	-0.038589
2161	20424	24.73	0.067328
2161	20425	25.28	0.02224
2161	20426	26.1	0.032437
2161	20429	26.67	0.021839
2161	20430	25.05	-0.060742
2161	20431	23.49	-0.062275
2161	20432	23.6	0.004683
2161	20433	22.49	-0.047034
2161	20436	22.91	0.018675
2161	20437	23.07	0.006984
2161	20438	24.78	0.074122
2161	20439	25.14	0.014528
2161	20440	24.75	-0.015513
2161	20443	24.17	-0.023434
2161	20444	23.9	-0.011171
2161	20445	25	0.046025
2161	20446	23.89	-0.0444
2161	20447	23.38	-0.021348
2161	20450	22.86	-0.022241
2161	20451	23.1	0.010499
2161	20452	23.37	0.011688
2161	20453	22.3	-0.045785
2161	20457	20.07	-0.1
2161	20458	18.08	-0.099153
2161	20459	18.81	0.040376
2161	20460	16.93	-0.099947
2161	20461	16.22	-0.041937
2161	20464	14.6	-0.099877
2161	20465	14.68	0.005479
2161	20466	13.21	-0.100136
2161	20467	13.9	0.052233
2161	20468	12.99	-0.065468
2161	20471	14.29	0.100077
2161	20472	14.72	0.030091
2161	20473	14.33	-0.026495
2161	20474	13.59	-0.05164
2161	20475	14.07	0.03532
2161	20478	14.18	0.007818
2161	20479	12.76	-0.100141
2161	20480	12.95	0.01489
2161	20481	12.2	-0.057915
2161	20482	12.83	0.051639
2161	20485	12.5	-0.025721
2161	20486	13.08	0.0464
2161	20487	13.17	0.006881
2161	20488	13.42	0.018983
2161	20489	13	-0.031297
2161	20499	12.85	-0.011538
2161	20500	14.14	0.100389
2161	20501	14.19	0.003536
2161	20502	14.17	-0.001409
2161	20503	14.5	0.023289
2161	20506	14.83	0.022759
2161	20507	15.14	0.020904
2161	20508	14.8	-0.022457
2161	20509	13.32	-0.1
2161	20510	12.93	-0.029279
2161	20513	11.64	-0.099768
2161	20514	11.8	0.013746
2161	20515	12.52	0.061017
2161	20516	12.46	-0.004792
2161	20517	11.7	-0.060995
2161	20520	11.94	0.020513
2161	20521	12.08	0.011725
[truncated: 1,033 more rows]

## Sheet: 002200
stkcd	date	price	rit
2200	17521	45.82	1.77865
2200	17524	50.4	0.099956
2200	17525	49.44	-0.019048
2200	17526	50.44	0.020227
2200	17527	50.86	0.008327
2200	17528	49.7	-0.022808
2200	17533	49.01	-0.013883
2200	17534	53.91	0.09998
2200	17535	54.12	0.003895
2200	17538	52.99	-0.02088
2200	17539	52.2	-0.014908
2200	17540	53.98	0.0341
2200	17541	54.46	0.008892
2200	17542	54.5	0.000734
2200	17545	53.8	-0.012844
2200	17546	56.69	0.053717
2200	17547	55.8	-0.015699
2200	17548	57.67	0.033513
2200	17549	59.58	0.033119
2200	17552	61	0.023834
2200	17553	54.9	-0.1
2200	17554	55.31	0.007468
2200	17555	55.9	0.010667
2200	17556	52.45	-0.061717
2200	17559	47.21	-0.099905
2200	17560	47.3	0.001906
2200	17561	47.3	0
2200	17562	45.9	-0.029598
2200	17563	42.56	-0.072767
2200	17566	45.8	0.076128
2200	17567	47.68	0.041048
2200	17575	48	0.006711
2200	17576	48.56	0.011667
2200	17577	52.45	0.080107
2200	17580	57.7	0.100095
2200	17581	52.38	-0.092201
2200	17582	52.85	0.008973
2200	17583	51.15	-0.032167
2200	17584	48.02	-0.061193
2200	17587	45.21	-0.058517
2200	17588	47.65	0.05397
2200	17589	48.1	0.009444
2200	17590	47.55	-0.011435
2200	17591	48.2	0.01367
2200	17594	49.71	0.031328
2200	17595	49.85	0.002816
2200	17596	47.9	-0.039117
2200	17597	48.48	0.012109
2200	17598	47	-0.030528
2200	17601	44.3	-0.057447
2200	17602	45.05	0.01693
2200	17603	42.45	-0.057714
2200	17604	42.88	0.01013
2200	17605	44	0.026119
2200	17609	39.6	-0.1
2200	17610	39.7	0.002525
2200	17611	39	-0.017632
2200	17612	40.5	0.038462
2200	17615	38.42	-0.051358
2200	17616	38.89	0.012233
2200	17617	39.45	0.0144
2200	17618	39.8	0.008872
2200	17619	41.28	0.037186
2200	17622	39.3	-0.047965
2200	17623	35.37	-0.1
2200	17624	32.11	-0.092169
2200	17625	32.15	0.001246
2200	17629	34.17	0.06283
2200	17630	34.65	0.014047
2200	17631	32	-0.076479
2200	17632	32.73	0.022813
2200	17633	33.63	0.027498
2200	17636	31.2	-0.072257
2200	17637	32.45	0.040064
2200	17638	32	-0.013867
2200	17639	30.5	-0.046875
2200	17640	30.15	-0.011475
2200	17643	27.15	-0.099502
2200	17644	27.66	0.018785
2200	17645	28.5	0.030369
2200	17646	31.35	0.1
2200	17647	32.12	0.024561
2200	17650	32.9	0.024284
2200	17651	32.86	-0.001216
2200	17652	33.86	0.030432
2200	17657	35.28	0.041937
2200	17658	35.51	0.006519
2200	17659	33.62	-0.053224
2200	17660	33.9	0.008328
2200	17661	33.96	0.00177
2200	17664	34.9	0.02768
2200	17665	37.5	0.074499
2200	17666	37.2	-0.008
2200	17667	37.13	-0.001882
2200	17668	37.9	0.020738
2200	17671	37.38	-0.01372
2200	17672	35.61	-0.047352
2200	17673	36.63	0.028644
2200	17674	37.96	0.036309
2200	17675	37.85	-0.002898
2200	17678	38.3	0.011889
2200	17679	40.33	0.053003
2200	17680	40.8	0.011654
2200	17681	41.6	0.019608
2200	17682	44.16	0.061538
2200	17685	47	0.064312
2200	17686	47.18	0.00383
2200	17687	46.1	-0.022891
2200	17688	44.27	-0.039696
2200	17689	43.18	-0.024622
2200	17693	40.5	-0.062066
2200	17694	42.75	0.055556
2200	17695	44.8	0.047953
2200	17696	40.68	-0.091964
2200	17699	40.58	-0.002458
2200	17700	40.98	0.009857
2200	17701	42.99	0.049048
2200	17702	38.69	-0.100023
2200	17703	42.51	0.098734
2200	17706	42.25	-0.006116
2200	17707	44.61	0.055858
2200	17708	45.45	0.01883
2200	17709	46.99	0.033883
2200	17710	43.2	-0.080655
2200	17713	43.5	0.006944
2200	17714	42.7	-0.018391
2200	17715	42.87	0.003981
2200	17716	43.81	0.021927
2200	17717	43.19	-0.014152
2200	17720	44.94	0.040519
2200	17721	45.4	0.010236
2200	17722	47.8	0.052863
2200	17723	45.95	-0.038703
2200	17724	44.2	-0.038085
2200	17727	44.73	0.011991
2200	17728	44.78	0.001118
2200	17729	45.91	0.025234
2200	17730	46.8	0.019386
2200	17731	44.79	-0.042949
2200	17734	45.6	0.018084
2200	17735	44.79	-0.017763
2200	17736	43.3	-0.033266
2200	17738	43.88	0.013395
2200	17741	43.3	-0.013218
2200	17742	43.6	0.006928
2200	17743	44.1	0.011468
2200	17744	42.75	-0.030612
2200	17745	41.91	-0.019649
2200	17748	39.88	-0.048437
2200	17749	39.11	-0.019308
2200	17750	38.88	-0.005881
2200	17751	38.89	0.000257
2200	17752	36.29	-0.066855
2200	17755	32.66	-0.100028
2200	17756	32.9	0.007348
2200	17757	33.7	0.024316
2200	17758	33.21	-0.01454
2200	17759	32.7	-0.015357
2200	17762	31.2	-0.045872
2200	17763	31.63	0.013782
2200	17764	34.05	0.07651
2200	17765	33.58	-0.013803
2200	17766	32.62	-0.028588
2200	17769	32.18	-0.013489
2200	17770	31.05	-0.035115
2200	17771	31	-0.00161
2200	17772	30.15	-0.027419
2200	17773	30.69	0.01791
2200	17776	29.55	-0.037146
2200	17777	27.9	-0.055838
2200	17778	26.4	-0.053763
2200	17779	26.72	0.012121
2200	17780	26.8	0.002994
2200	17783	28.12	0.049254
2200	17784	27.99	-0.004623
2200	17785	27.25	-0.026438
2200	17786	26.7	-0.020183
2200	17787	27.21	0.019101
2200	17791	27.62	0.015068
2200	17792	27.5	-0.004345
2200	17793	27.29	-0.007636
2200	17794	30.02	0.100037
2200	17797	30.09	0.002332
2200	17798	27.6	-0.082752
2200	17799	27.51	-0.003261
2200	17800	28.11	0.02181
2200	17801	27.78	-0.01174
2200	17811	29.08	0.046796
2200	17812	28.36	-0.024759
2200	17813	28.44	0.002821
2200	17814	28.18	-0.009142
2200	17815	28.64	0.016324
2200	17818	29.29	0.022696
2200	17819	29.04	-0.008535
2200	17820	27.8	-0.0427
2200	17821	26.44	-0.048921
2200	17822	26.13	-0.011725
2200	17825	27.1	0.037122
2200	17826	27.18	0.002952
2200	17827	26	-0.043414
2200	17828	26.5	0.019231
2200	17829	26.5	0
2200	17832	25.5	-0.037736
2200	17833	26	0.019608
2200	17834	25.56	-0.016923
2200	17835	25.5	-0.002347
2200	17836	25	-0.019608
2200	17839	24.7	-0.012
2200	17840	24.51	-0.007692
2200	17841	25.16	0.02652
2200	17842	24.31	-0.033784
2200	17843	24.16	-0.00617
2200	17846	25.6	0.059603
2200	17847	25.3	-0.011719
2200	17848	25.48	0.007115
2200	17849	27.95	0.096939
2200	17850	29.42	0.052594
2200	17853	29.72	0.010197
2200	17854	29	-0.024226
2200	17855	30.2	0.041379
2200	17856	29.05	-0.038079
2200	17857	28.27	-0.02685
2200	17861	26.95	-0.046693
2200	17862	26.1	-0.03154
2200	17863	26.5	0.015326
2200	17864	26.38	-0.004528
2200	17867	27.11	0.027672
2200	17868	27.7	0.021763
2200	17869	29.28	0.05704
2200	17870	30.2	0.031421
2200	17871	31.63	0.047351
2200	17874	32.36	0.023079
2200	17875	31.5	-0.026576
2200	17876	32.25	0.02381
2200	17877	31.78	-0.014574
2200	17878	30.52	-0.039648
2200	17881	30.03	-0.016055
2200	17882	30.29	0.008658
2200	17883	30.8	0.016837
2200	17884	30.98	0.005844
2200	17885	31.9	0.029697
2200	17888	34.59	0.084326
2200	17889	33.7	-0.02573
2200	17890	32.36	-0.039763
2200	17891	32.1	-0.008035
2200	17892	32.16	0.001869
2200	17895	32.2	0.001244
2200	17896	32.7	0.015528
2200	17897	32.79	0.002752
2200	17902	34.25	0.044526
2200	17903	33.99	-0.007591
2200	17904	34	0.000294
2200	17905	33.66	-0.01
2200	17906	34.7	0.030897
2200	17909	35	0.008646
2200	17910	33	-0.057143
2200	17911	33.61	0.018485
2200	17912	34.5	0.02648
2200	17913	37.91	0.098841
2200	17916	34.44	-0.091533
2200	17917	34	-0.012776
2200	17918	33.46	-0.015882
2200	17919	33.9	0.01315
2200	17920	33.68	-0.00649
2200	17930	34.55	0.025831
2200	17931	34.53	-0.000579
2200	17932	34.54	0.00029
2200	17933	35.03	0.014186
2200	17934	35.58	0.015701
2200	17937	35.66	0.002248
2200	17938	36.51	0.023836
2200	17939	35.89	-0.016982
2200	17940	34.6	-0.035943
2200	17941	35.36	0.021965
2200	17944	36.39	0.029129
2200	17945	34.8	-0.043693
2200	17946	32.38	-0.06954
2200	17947	32.49	0.003397
2200	17948	33.12	0.019391
2200	17951	34.01	0.026872
2200	17952	33.23	-0.022934
2200	17953	33.99	0.022871
2200	17954	33.91	-0.002354
2200	17955	31.53	-0.070186
2200	17958	31.5	-0.000951
2200	17959	31.68	0.005714
2200	17960	33.1	0.044823
2200	17961	32.7	-0.012085
2200	17962	32	-0.021407
2200	17965	31.95	-0.001563
2200	17966	31.98	0.000939
2200	17967	31.56	-0.013133
2200	17968	31.3	-0.008238
2200	17969	31.65	0.011182
2200	17972	32.44	0.024961
2200	17973	32.95	0.015721
2200	17974	32.95	0
2200	17975	33.29	0.010319
2200	17976	33.7	0.012316
2200	17979	34.2	0.014837
2200	17980	33.99	-0.00614
2200	17981	35.82	0.053839
2200	17982	36.28	0.012842
2200	17983	35.09	-0.0328
2200	17986	34.61	-0.013679
2200	17987	34.9	0.008379
2200	17988	34.99	0.002579
2200	17989	35.52	0.015147
2200	17990	36.74	0.034347
2200	17994	35.93	-0.022047
2200	17995	34.55	-0.038408
2200	17996	35.29	0.021418
2200	17997	36.28	0.028053
2200	18000	37.2	0.025358
2200	18001	39.31	0.05672
2200	18002	39.26	-0.001272
2200	18003	38.99	-0.006877
2200	18004	37.6	-0.03565
2200	18007	38.5	0.023936
2200	18008	37.43	-0.027792
2200	18009	35.7	-0.04622
2200	18010	36.06	0.010084
2200	18014	35.73	-0.009151
2200	18015	36	0.007557
2200	18016	37.05	0.029167
2200	18017	36.95	-0.002699
2200	18021	37.95	0.027064
2200	18022	38.29	0.008959
2200	18023	38.3	0.000261
2200	18024	37.05	-0.032637
2200	18025	37.88	0.022402
2200	18028	36.6	-0.033791
2200	18029	37.28	0.018579
2200	18030	37.69	0.010998
2200	18031	37.26	-0.011409
2200	18032	19.99	-0.026303
2200	18035	19.55	-0.022011
2200	18036	19.8	0.012788
2200	18037	19.3	-0.025253
2200	18038	18.76	-0.027979
2200	18039	18.97	0.011194
2200	18042	18.79	-0.009489
2200	18043	19.15	0.019159
2200	18044	19.38	0.01201
2200	18049	19.4	0.001032
2200	18050	19.63	0.011856
2200	18051	19.77	0.007132
2200	18052	19.38	-0.019727
2200	18053	19.35	-0.001548
2200	18056	19.05	-0.015504
2200	18057	19	-0.002625
2200	18058	19.28	0.014737
2200	18059	19.03	-0.012967
2200	18060	18.5	-0.027851
2200	18063	18.99	0.026486
2200	18064	18.77	-0.011585
2200	18065	18.91	0.007459
2200	18066	19	0.004759
2200	18067	19.31	0.016316
2200	18070	19.21	-0.005179
2200	18071	18.9	-0.016137
2200	18072	19.04	0.007407
2200	18073	18.8	-0.012605
2200	18074	18.71	-0.004787
2200	18077	18.78	0.003741
2200	18078	18.8	0.001065
2200	18079	18.87	0.003723
2200	18080	18.8	-0.00371
2200	18081	20.68	0.1
2200	18084	21.2	0.025145
2200	18085	20.73	-0.02217
2200	18086	21.38	0.031356
2200	18087	21.63	0.011693
2200	18088	21.28	-0.016181
2200	18091	21.42	0.006579
2200	18092	21.98	0.026144
2200	18093	22.78	0.036397
2200	18094	22.3	-0.021071
2200	18095	22.78	0.021525
2200	18098	22.71	-0.003073
2200	18099	22.33	-0.016733
2200	18100	22	-0.014778
2200	18101	22.2	0.009091
2200	18102	21.56	-0.028829
2200	18105	21.83	0.012523
2200	18106	22.37	0.024737
2200	18107	21.36	-0.04515
2200	18108	21.47	0.00515
2200	18109	22.19	0.033535
2200	18112	23.05	0.038756
2200	18113	24.94	0.081996
2200	18114	24.41	-0.021251
2200	18115	23.3	-0.045473
2200	18116	22.95	-0.015021
2200	18119	23.58	0.027451
2200	18120	22.89	-0.029262
2200	18121	21.62	-0.055483
2200	18122	21.85	0.010638
2200	18123	21.5	-0.016018
2200	18127	21.25	-0.011628
2200	18128	20.7	-0.025882
2200	18129	21.49	0.038164
2200	18130	22.53	0.048395
2200	18133	23.19	0.029294
2200	18134	22.92	-0.011643
2200	18135	23.85	0.040576
2200	18136	23.84	-0.000419
2200	18137	22.8	-0.043624
2200	18140	21.98	-0.035965
2200	18141	21.86	-0.00546
2200	18142	22.31	0.020586
2200	18143	23.2	0.039892
2200	18144	24.5	0.056034
2200	18147	24.36	-0.005714
2200	18148	25.76	0.057471
2200	18149	25.4	-0.013975
2200	18150	25.32	-0.00315
2200	18151	25.15	-0.006714
2200	18154	25.99	0.0334
2200	18155	25.91	-0.003078
2200	18156	25.15	-0.029332
2200	18157	25.32	0.006759
2200	18158	25.49	0.006714
2200	18161	25.11	-0.014908
2200	18162	24.65	-0.018319
2200	18163	24.68	0.001217
2200	18164	24.79	0.004457
2200	18165	23.96	-0.033481
2200	18168	23.54	-0.017529
2200	18169	23.73	0.008071
2200	18170	23.76	0.001264
2200	18179	24.87	0.046717
2200	18183	25.16	0.011661
2200	18184	24.98	-0.007154
2200	18185	24.79	-0.007606
2200	18186	25.48	0.027834
2200	18189	25.8	0.012559
2200	18190	26.09	0.01124
2200	18191	25.55	-0.020698
2200	18192	25.64	0.003523
2200	18193	25.6	-0.00156
2200	18196	25.85	0.009766
2200	18197	25.62	-0.008897
2200	18198	25.44	-0.007026
2200	18199	25.43	-0.000393
2200	18200	26.25	0.032245
2200	18203	27	0.028571
2200	18204	27.18	0.006667
2200	18205	27.7	0.019132
2200	18206	27.88	0.006498
2200	18207	27.69	-0.006815
2200	18210	27.8	0.003973
2200	18211	27.61	-0.006835
2200	18212	27.42	-0.006882
2200	18213	27.52	0.003647
2200	18214	28.03	0.018532
2200	18217	28.84	0.028898
2200	18218	28.8	-0.001387
2200	18219	28.95	0.005208
2200	18220	28.99	0.001382
2200	18221	29.01	0.00069
2200	18225	27.38	-0.056188
2200	18226	28.09	0.025931
2200	18227	27.88	-0.007476
2200	18228	28.14	0.009326
2200	18231	29.21	0.038024
2200	18232	29.6	0.013352
2200	18233	29.56	-0.001351
2200	18234	29.83	0.009134
2200	18235	28.34	-0.04995
2200	18238	28.66	0.011291
2200	18239	28.32	-0.011863
2200	18240	27.99	-0.011653
2200	18241	28.15	0.005716
2200	18242	28.3	0.005329
2200	18245	28.01	-0.010247
2200	18246	27.52	-0.017494
2200	18247	27.56	0.001453
2200	18248	26.73	-0.030116
2200	18249	25.34	-0.052001
2200	18252	25.44	0.003946
2200	18253	25.9	0.018082
2200	18254	26.29	0.015058
2200	18255	26.93	0.024344
2200	18256	26.82	-0.004085
2200	18259	27.68	0.032066
2200	18260	27.79	0.003974
2200	18261	27.68	-0.003958
2200	18262	28.69	0.036488
2200	18266	29	0.010805
2200	18267	28.9	-0.003448
2200	18268	29	0.00346
2200	18269	28.13	-0.03
2200	18270	27.71	-0.014931
2200	18273	28.39	0.02454
2200	18274	29.03	0.022543
2200	18275	29.32	0.00999
2200	18276	29.7	0.01296
2200	18277	30.14	0.014815
2200	18280	30.79	0.021566
2200	18281	30.73	-0.001949
2200	18282	28.88	-0.060202
2200	18283	29.7	0.028393
2200	18284	28.75	-0.031987
2200	18287	28.69	-0.002087
2200	18288	27.6	-0.037992
2200	18289	27.67	0.002536
2200	18290	28.2	0.019154
2200	18291	29.16	0.034043
2200	18294	26.25	-0.099794
2200	18295	25.75	-0.019048
2200	18296	25.75	0
2200	18297	25.74	-0.000388
2200	18298	25.08	-0.025641
2200	18301	24.89	-0.007576
2200	18302	25.1	0.008437
2200	18303	25.81	0.028287
2200	18304	25.5	-0.012011
2200	18305	25.83	0.012941
2200	18315	25.6	-0.008904
2200	18316	25.59	-0.000391
2200	18317	26.21	0.024228
2200	18318	26.18	-0.001145
2200	18319	27.08	0.034377
2200	18322	27.65	0.021049
2200	18323	27.7	0.001808
2200	18324	28.55	0.030686
2200	18325	27.6	-0.033275
2200	18326	27.61	0.000362
2200	18329	28.15	0.019558
2200	18330	27.82	-0.011723
2200	18331	27.95	0.004673
2200	18332	27.55	-0.014311
2200	18333	27.39	-0.005808
2200	18336	26.8	-0.021541
2200	18337	26.9	0.003731
2200	18338	27.5	0.022305
2200	18339	26.2	-0.047273
2200	18340	25.3	-0.034351
2200	18343	25.68	0.01502
2200	18344	25.64	-0.001558
2200	18345	25.62	-0.00078
2200	18351	23.77	-0.072209
2200	18352	23.6	-0.007152
2200	18353	23.82	0.009322
2200	18354	23.73	-0.003778
2200	18358	24.25	0.021913
2200	18359	24.16	-0.003711
2200	18360	23.81	-0.014487
2200	18361	24.03	0.00924
2200	18364	23.87	-0.006658
2200	18365	23.22	-0.027231
2200	18366	23.38	0.006891
2200	18367	23.09	-0.012404
2200	18368	22.92	-0.007362
2200	18371	22.01	-0.039703
2200	18372	22.27	0.011813
2200	18373	22.69	0.018859
2200	18374	23.99	0.057294
2200	18378	24.45	0.019175
2200	18379	24.43	-0.000818
2200	18380	24.43	0
2200	18381	24.15	-0.011461
2200	18382	23.4	-0.031056
2200	18386	22.66	-0.031624
2200	18387	22.98	0.014122
2200	18388	22.76	-0.009574
2200	18389	23.21	0.019772
2200	18392	23.33	0.00517
2200	18393	23.1	-0.009859
2200	18394	21.38	-0.074459
2200	18395	19.92	-0.068288
2200	18396	19.85	-0.003514
2200	18399	19.1	-0.037783
2200	18400	18.66	-0.023037
2200	18401	18.64	-0.001072
2200	18402	18.51	-0.006974
2200	18406	20.36	0.099946
2200	18407	20.79	0.02112
2200	18408	20.64	-0.007215
2200	18409	22.25	0.078004
2200	18410	21.75	-0.022472
2200	18413	22.8	0.048276
2200	18414	22.78	-0.000877
2200	18415	23	0.009658
2200	18416	24.53	0.066522
2200	18417	24.61	0.003261
2200	18420	24.78	0.006908
2200	18421	24.05	-0.029459
2200	18422	24.19	0.005821
2200	18423	25.3	0.045887
2200	18424	25.34	0.001581
2200	18430	23.85	-0.0588
2200	18431	23.9	0.002096
2200	18434	24.37	0.019665
2200	18435	23.94	-0.017645
2200	18436	23.96	0.000835
2200	18437	23.45	-0.021285
2200	18438	23.41	-0.001706
2200	18441	23.25	-0.006835
2200	18442	23.11	-0.006022
2200	18443	23.3	0.008222
2200	18444	22	-0.055794
2200	18445	19.88	-0.096364
2200	18448	18.74	-0.057344
2200	18449	19.5	0.040555
2200	18450	20.22	0.036923
2200	18451	20.49	0.013353
2200	18455	20.19	-0.014641
2200	18456	19.41	-0.038633
2200	18457	19.39	-0.00103
2200	18458	18.92	-0.024239
2200	18459	19.39	0.024841
2200	18462	19.66	0.013925
2200	18463	20.4	0.03764
2200	18464	20.22	-0.008824
2200	18465	20.65	0.021266
2200	18466	20.54	-0.005327
2200	18469	20.41	-0.006329
2200	18470	20.53	0.005879
2200	18471	21.14	0.029713
2200	18472	21.24	0.00473
2200	18473	21.05	-0.008945
2200	18476	20.94	-0.005226
2200	18477	21.99	0.050143
2200	18478	22.35	0.016371
2200	18479	22.76	0.018345
2200	18480	23.68	0.040422
2200	18483	24.67	0.041807
2200	18484	23.3	-0.055533
2200	18485	23.91	0.02618
2200	18486	24.11	0.008365
2200	18487	25.99	0.077976
2200	18490	27.4	0.054252
2200	18491	28.76	0.049635
2200	18493	28.6	-0.005563
2200	18494	28.3	-0.01049
2200	18497	28.15	-0.0053
2200	18498	27.99	-0.005684
2200	18499	28.15	0.005716
2200	18500	29.8	0.058615
2200	18501	29.58	-0.007383
2200	18504	29.8	0.007437
2200	18505	32.78	0.1
2200	18506	35.03	0.068639
2200	18507	34.98	-0.001427
2200	18508	34	-0.028016
2200	18511	31.32	-0.078824
2200	18512	32.32	0.031928
2200	18513	32.69	0.011448
2200	18514	31.75	-0.028755
2200	18515	31.96	0.006614
2200	18518	33.28	0.041302
2200	18519	33.71	0.012921
2200	18520	32.7	-0.029961
2200	18521	31.88	-0.025076
2200	18522	32	0.003764
2200	18525	33	0.03125
2200	18526	33.7	0.021212
2200	18532	34.67	0.028783
2200	18533	35.75	0.031151
2200	18534	35.57	-0.005035
2200	18535	38.6	0.085184
2200	18543	39.65	0.027202
2200	18546	39.71	0.001513
2200	18547	39	-0.01788
2200	18548	38.4	-0.015385
2200	18549	38.36	-0.001042
2200	18550	36.8	-0.040667
2200	18553	35	-0.048913
2200	18554	36.68	0.048
2200	18555	36.66	-0.000545
2200	18556	37.3	0.017458
2200	18557	37.32	0.000536
2200	18560	37.58	0.006967
2200	18561	36.13	-0.038584
2200	18562	37.13	0.027678
2200	18563	37.1	-0.000808
2200	18564	37.51	0.011051
2200	18567	38.75	0.033058
2200	18568	38.92	0.004387
2200	18569	38.39	-0.013618
2200	18570	38.11	-0.007294
2200	18571	38.24	0.003411
2200	18575	42.06	0.099895
2200	18576	44.35	0.054446
2200	18577	43.32	-0.023224
2200	18578	40	-0.076639
2200	18581	41.24	0.031
2200	18582	39.06	-0.052861
2200	18583	35.36	-0.094726
2200	18584	36	0.0181
2200	18585	37.6	0.044444
2200	18588	37.7	0.00266
2200	18589	35.72	-0.05252
2200	18590	35.6	-0.003359
2200	18591	35.47	-0.003652
2200	18592	37.79	0.065407
2200	18595	38.29	0.013231
2200	18596	37.35	-0.024549
2200	18597	37.2	-0.004016
2200	18598	38.98	0.047849
2200	18599	38.67	-0.007953
2200	18602	37.74	-0.02405
2200	18603	37.83	0.002385
2200	18604	37.08	-0.019826
2200	18605	36.1	-0.026429
2200	18606	36.1	0
2200	18609	37.52	0.039335
2200	18610	39.06	0.041045
2200	18611	38.94	-0.003072
2200	18612	39.56	0.015922
2200	18613	39.7	0.003539
2200	18616	38.99	-0.017884
2200	18617	38.13	-0.022057
2200	18619	34.32	-0.099921
2200	18620	30.89	-0.099942
2200	18623	29.19	-0.055034
2200	18624	26.53	-0.091127
2200	18631	29.18	0.099887
2200	18632	28.37	-0.027759
2200	18633	28.06	-0.010927
2200	18634	28.2	0.004989
2200	18637	26.89	-0.046454
2200	18638	25.66	-0.045742
2200	18639	26.22	0.021824
2200	18640	25.76	-0.017544
2200	18641	24.1	-0.064441
2200	18644	22.77	-0.055187
2200	18645	22.85	0.003513
2200	18646	23.12	0.011816
2200	18647	21.67	-0.062716
2200	18648	21.45	-0.010152
2200	18651	22.26	0.037762
2200	18652	22.6	0.015274
2200	18653	22.86	0.011504
2200	18654	23.61	0.032808
2200	18655	23.4	-0.008895
2200	18659	23.11	-0.012393
2200	18667	23.36	0.010818
2200	18668	24.27	0.038955
2200	18669	24.95	0.028018
2200	18672	25.13	0.007214
2200	18673	25	-0.005173
2200	18674	25.15	0.006
2200	18675	25.88	0.029026
2200	18676	25.54	-0.013138
2200	18679	25.44	-0.003915
2200	18680	24.53	-0.03577
2200	18681	24.34	-0.007746
2200	18682	24.49	0.006163
2200	18683	26.23	0.071049
2200	18686	26.13	-0.003812
2200	18687	26.24	0.00421
2200	18688	25.76	-0.018293
2200	18689	25.1	-0.025621
2200	18690	25.38	0.011155
2200	18693	26.04	0.026005
2200	18694	25.74	-0.011521
2200	18695	25.99	0.009713
2200	18696	25.14	-0.032705
2200	18700	24.55	-0.023469
2200	18701	23.58	-0.039511
2200	18702	23.99	0.017388
2200	18703	23	-0.041267
2200	18707	20.7	-0.1
2200	18708	22.27	0.075845
2200	18709	21.34	-0.04176
2200	18710	20.87	-0.022024
2200	18711	20.49	-0.018208
2200	18714	20.17	-0.015617
2200	18715	20.64	0.023302
2200	18716	19.93	-0.034399
2200	18717	19.42	-0.02559
2200	18718	19.61	0.009784
2200	18723	19.22	-0.019888
2200	18724	19.33	0.005723
2200	18728	20.23	0.04656
2200	18729	20.22	-0.000494
2200	18730	20.5	0.013848
2200	18731	21.01	0.024878
2200	18732	20.96	-0.00238
2200	18735	20.54	-0.020038
2200	18736	20.62	0.003895
2200	18737	20.5	-0.00582
2200	18738	20.23	-0.013171
2200	18739	19.65	-0.02867
2200	18742	19.7	0.002545
2200	18743	19.25	-0.022843
2200	18744	19.05	-0.01039
2200	18745	17.91	-0.059843
2200	18751	17.01	-0.050251
2200	18752	16.16	-0.049971
2200	18753	15.35	-0.050124
2200	18756	14.59	-0.049511
2200	18757	14.74	0.010281
2200	18758	14.49	-0.016961
2200	18759	13.83	-0.045549
2200	18760	13.84	0.000723
2200	18763	13.15	-0.049855
2200	18764	12.91	-0.018251
2200	18765	12.8	-0.008521
2200	18766	13.16	0.028125
2200	18767	12.78	-0.028875
2200	18770	12.14	-0.050078
2200	18771	11.95	-0.015651
2200	18772	11.55	-0.033473
2200	18773	11.38	-0.014719
2200	18774	11.5	0.010545
2200	18777	11.75	0.021739
2200	18778	12.34	0.050213
2200	18779	12.66	0.025932
2200	18780	12.04	-0.048973
2200	18781	12.08	0.003322
2200	18785	12.17	0.00745
2200	18786	12.05	-0.00986
2200	18787	11.53	-0.043154
2200	18788	11.41	-0.010408
2200	18791	11.98	0.049956
2200	18792	12.58	0.050083
2200	18793	13.21	0.050079
2200	18800	12.62	-0.044663
2200	18801	13.25	0.049921
2200	18802	13.45	0.015094
2200	18805	13.57	0.008922
2200	18806	13.49	-0.005895
2200	18807	13.57	0.00593
2200	18808	13.61	0.002948
2200	18809	13.62	0.000735
2200	18812	13.9	0.020558
2200	18813	13.7	-0.014388
2200	18814	13.58	-0.008759
2200	18815	14.26	0.050074
2200	18816	14.84	0.040673
2200	18819	14.55	-0.019542
2200	18820	15.28	0.050172
2200	18821	16.04	0.049738
2200	18822	16.84	0.049875
2200	18828	16	-0.049881
2200	18829	15.2	-0.05
2200	18830	15.96	0.05
2200	18833	16.08	0.007519
2200	18834	16.44	0.022388
2200	18835	16.29	-0.009124
2200	18836	15.76	-0.032535
2200	18837	15.3	-0.029188
2200	18841	16.07	0.050327
2200	18842	16.01	-0.003734
2200	18843	15.86	-0.009369
2200	18844	15.1	-0.047919
2200	18847	14.35	-0.049669
2200	18848	14.36	0.000697
2200	18849	14.25	-0.00766
2200	18850	14.24	-0.000702
2200	18851	14.58	0.023876
2200	18854	15.23	0.044582
2200	18855	14.78	-0.029547
2200	18856	14.71	-0.004736
2200	18857	14.25	-0.031271
2200	18858	13.94	-0.021754
2200	18861	13.79	-0.01076
2200	18862	14.03	0.017404
2200	18863	13.74	-0.02067
2200	18864	14.04	0.021834
2200	18865	14.18	0.009972
2200	18868	14.37	0.013399
2200	18869	14.26	-0.007655
2200	18870	14.97	0.04979
2200	18871	15.72	0.0501
2200	18872	15.25	-0.029898
2200	18875	16.01	0.049836
2200	18878	15.74	-0.016864
2200	18879	15.08	-0.041931
2200	18883	15.56	0.03183
2200	18884	15.58	0.001285
2200	18886	15.93	0.022465
2200	18889	16.73	0.05022
2200	18890	17.57	0.050209
2200	18891	17.8	0.01309
2200	18892	16.91	-0.05
2200	18893	16.06	-0.050266
2200	18896	16.09	0.001868
2200	18897	15.72	-0.022996
2200	18898	15.32	-0.025445
2200	18899	14.55	-0.050261
2200	18900	14.12	-0.029553
2200	18910	14.66	0.038244
2200	18911	14.3	-0.024557
2200	18912	14.85	0.038462
2200	18913	15.31	0.030976
2200	18914	15.44	0.008491
2200	18917	14.9	-0.034974
2200	18918	14.16	-0.049664
2200	18919	14.26	0.007062
2200	18920	13.75	-0.035764
2200	18921	13.08	-0.048727
2200	18924	13.2	0.009174
2200	18925	13.39	0.014394
2200	18926	13.39	0
2200	18928	13.73	0.025392
2200	18931	14.03	0.02185
2200	18932	14.2	0.012117
2200	18933	14.09	-0.007746
2200	18934	14.17	0.005678
2200	18935	14.2	0.002117
2200	18938	13.92	-0.019718
2200	18939	13.92	0
2200	18940	13.92	0
2200	18941	13.6	-0.022989
2200	18942	13.74	0.010294
2200	18945	13.96	0.016012
2200	18946	14.66	0.050143
2200	18949	15.39	0.049795
2200	18952	14.62	-0.050032
2200	18953	14.05	-0.038988
2200	18954	13.75	-0.021352
2200	18955	13.66	-0.006545
2200	18956	14.34	0.04978
2200	18959	14.55	0.014644
2200	18960	14.49	-0.004124
2200	18961	14.7	0.014493
2200	18962	15.15	0.030612
2200	18963	14.41	-0.048845
2200	18966	14.2	-0.014573
2200	18967	13.49	-0.05
2200	18968	13.06	-0.031875
2200	18969	12.8	-0.019908
2200	18970	12.63	-0.013281
2200	18973	12.02	-0.048298
2200	18974	11.42	-0.049917
2200	18975	10.85	-0.049912
2200	18976	10.31	-0.04977
2200	18977	10.72	0.039767
2200	18980	11.14	0.039179
2200	18981	11.07	-0.006284
2200	18982	11.11	0.003613
2200	18983	11.05	-0.005401
2200	18984	11.15	0.00905
2200	18987	11.22	0.006278
2200	18988	10.78	-0.039216
2200	18989	10.76	-0.001855
2200	18990	10.87	0.010223
2200	18991	11.07	0.018399
2200	18996	10.93	-0.012647
2200	18997	10.88	-0.004575
2200	18998	11.12	0.022059
2200	19001	11.68	0.05036
2200	19002	11.94	0.02226
2200	19003	12.02	0.0067
2200	19004	11.88	-0.011647
2200	19005	11.46	-0.035354
2200	19008	11.17	-0.025305
2200	19009	11.73	0.050134
2200	19010	11.23	-0.042626
2200	19012	11.44	0.0187
2200	19022	11.45	0.000874
2200	19023	11.82	0.032314
2200	19024	11.72	-0.00846
2200	19025	11.4	-0.027304
2200	19026	11.32	-0.007018
2200	19029	11.89	0.050353
2200	19030	11.58	-0.026072
[truncated: 1,991 more rows]

## Sheet: 002290
stkcd	date	price	rit
[truncated: 2,553 more rows]

[truncated: 23 more sheets: 002447, 002517, 002547, 002628, 002629, 002676, 002680, 002737, 300028, 300101, 300176, 300187, 300202, 300209, 300431, 600083, 600381, 600634, 600678, 600738 …]
